# Supplementary material for: Chromosomal Rearrangements Formed by rrn Recombination Do Not Improve Replichore Balance in Host-Specific Salmonella enterica Serovars
Source: PLoS One. 2010 Oct 19;5(10):e13503. doi: 10.1371/journal.pone.0013503 (PMC2957434; doi:10.1371/journal.pone.0013503)
Supplement: Table S1 — Estimated Replichore Length and Balance of Natural Arrangement Types. (0.02 MB XLSX) [file pone.0013503.s001.xlsx]

## Sheet: Sheet1
Table S1. Estimated Replichore Length and Balance of Natural Arrangement Types.
Arrangement type	Replichore 1 length (kbp)*	Replichore 2 length (kbp)*	Estimated Balance (°)+		Estimated Imbalance (°)#
1 2 3 4 5 6 7	2375	2380.3	179.799	180.201	-0.200618
1 2 3 4 6 5 7	2375	2380.3	179.799	180.201	-0.200618
1 2 3 5 6 4 7	2375	2380.3	179.799	180.201	-0.200618
1 2 3 6 4 5 7	2375	2380.3	179.799	180.201	-0.200618
1 2 3 6 5 4 7	2375	2380.3	179.799	180.201	-0.200618
1 2 4 3 5 6 7	2274.2	2481.1	172.168	187.832	-7.83168
1 2 4 6 3 5 7	2231.4	2523.9	168.928	191.072	-11.0719
1 2 5 3 4 6 7	2221.5	2533.8	168.179	191.821	-11.8213
1 2 6 3 4 5 7	2332.2	2423.1	176.559	183.441	-3.44079
1 2 6 3 5 4 7	2332.2	2423.1	176.559	183.441	-3.44079
1 2 6 7 3 5 4	1575.7	3179.6	119.288	240.712	-60.7116
1 2 6 7 5 3 4	1422.2	3333.1	107.668	252.332	-72.3323
1 3 6 5 4 2 7	3105	1650.3	235.064	124.936	55.064
1 4 2 3 6 5 7	2274.2	2481.1	172.168	187.832	-7.83168
1 6 5 7 3 4 2	2152.2	2603.1	162.932	197.068	-17.0677
1 7 3 5 4 6 2	2348.5	2406.8	177.793	182.207	-2.2068
1 7 3 5 6 4 2	2348.5	2406.8	177.793	182.207	-2.2068
1 7 3 6 5 4 2	2348.5	2406.8	177.793	182.207	-2.2068
1 7 4 6 3 5 2	2204.9	2550.4	166.922	193.078	-13.078
1 7 5 3 4 6 2	2195	2560.3	166.172	193.828	-13.8275
1 7 5 4 3 6 2	2094.2	2661.1	158.541	201.459	-21.4586
1 7 5 6 3 4 2	2152.2	2603.1	162.932	197.068	-17.0677
1 7 6 3 5 4 2	2305.7	2449.6	174.553	185.447	-5.44697
1 7 6 4 3 5 2	2204.9	2550.4	166.922	193.078	-13.078
1' 2 3 4 5 6 7	2224.6	2530.7	168.413	191.587	-11.5867
1' 2 3 4 6 5 7	2224.6	2530.7	168.413	191.587	-11.5867
1' 2 3 5 4 6 7	2224.6	2530.7	168.413	191.587	-11.5867
1' 2 3 5 6 4 7	2224.6	2530.7	168.413	191.587	-11.5867
1' 2 3 6 4 5 7	2224.6	2530.7	168.413	191.587	-11.5867
1' 2 3 6 5 4 7	2224.6	2530.7	168.413	191.587	-11.5867
1' 2 4 3 6 5 7	2123.8	2631.5	160.782	199.218	-19.2177
1' 2 4 5 3 6 7	1970.3	2785	149.162	210.838	-30.8384
1' 2 4 5 6 3 7	1927.5	2827.8	145.921	214.079	-34.0786
1' 2 5 3 4 6 7	2071.1	2684.2	156.793	203.207	-23.2074
1' 2 5 3 6 4 7	2071.1	2684.2	156.793	203.207	-23.2074
1' 2 6 3 5 4 7	2181.8	2573.5	165.173	194.827	-14.8268
1' 2 6 4 3 5 7	2081	2674.3	157.542	202.458	-22.4579
1' 3 2 5 6 4 7	2954.6	1800.7	223.678	136.322	43.678
1' 3 5 6 2 4 7	2954.6	1800.7	223.678	136.322	43.678
1' 5 3 2 6 4 7	2801.1	1954.2	212.057	147.943	32.0573
1' 7 3 4 5 6 2	2198.1	2557.2	166.407	193.593	-13.5928
1' 7 3 4 6 5 2	2198.1	2557.2	166.407	193.593	-13.5928
1' 7 3 5 4 6 2	2198.1	2557.2	166.407	193.593	-13.5928
1' 7 3 5 6 4 2	2198.1	2557.2	166.407	193.593	-13.5928
1' 7 4 3 5 6 2	2097.3	2658	158.776	201.224	-21.2239
1' 7 5 3 4 6 2	2044.6	2710.7	154.786	205.214	-25.2136
1' 7 5 6 3 4 2	2001.8	2753.5	151.546	208.454	-28.4537
1' 7 6 3 5 4 2	2155.3	2600	163.167	196.833	-16.833
* Replication of Replichore 1 and Replichore 2 is clockwise and counter-clockwise respectively from the origin of replication.
+ Estimated replichore size was converted to degrees around the circular chromosome to estimate balance.
# Estimated imbalance was determined by substracting 180° from the estimated balance of Replichore 1.
