# Supplementary material for: Chromosomal Rearrangements Formed by rrn Recombination Do Not Improve Replichore Balance in Host-Specific Salmonella enterica Serovars
Source: PLoS One. 2010 Oct 19;5(10):e13503. doi: 10.1371/journal.pone.0013503 (PMC2957434; doi:10.1371/journal.pone.0013503)
Supplement: Table S2 — Estimated Replichore Length and Balance of Theortetical Arrangement Types. (0.09 MB XLSX) [file pone.0013503.s002.xlsx]

## Sheet: Sheet1
Table S2. Estimated Replichore Length and Balance of Theortetical Arrangement Types.
Arrangement type	Replichore 1 length (kbp)*	Replichore 2 length (kbp)*	Estimated Balance (°)+		Estimated Imbalance (°)#
1 2 3 4 5 6 7	2375	2380.3	179.799	180.201	-0.200618
1 2 3 4 5 7 6	2375	2380.3	179.799	180.201	-0.200618
1 2 3 4 6 5 7	2375	2380.3	179.799	180.201	-0.200618
1 2 3 4 6 7 5	2375	2380.3	179.799	180.201	-0.200618
1 2 3 4 7 5 6	2375	2380.3	179.799	180.201	-0.200618
1 2 3 4 7 6 5	2375	2380.3	179.799	180.201	-0.200618
1 2 3 5 4 6 7	2375	2380.3	179.799	180.201	-0.200618
1 2 3 5 4 7 6	2375	2380.3	179.799	180.201	-0.200618
1 2 3 5 6 4 7	2375	2380.3	179.799	180.201	-0.200618
1 2 3 5 6 7 4	2375	2380.3	179.799	180.201	-0.200618
1 2 3 5 7 4 6	2375	2380.3	179.799	180.201	-0.200618
1 2 3 5 7 6 4	2375	2380.3	179.799	180.201	-0.200618
1 2 3 6 4 5 7	2375	2380.3	179.799	180.201	-0.200618
1 2 3 6 4 7 5	2375	2380.3	179.799	180.201	-0.200618
1 2 3 6 5 4 7	2375	2380.3	179.799	180.201	-0.200618
1 2 3 6 5 7 4	2375	2380.3	179.799	180.201	-0.200618
1 2 3 6 7 4 5	2375	2380.3	179.799	180.201	-0.200618
1 2 3 6 7 5 4	2375	2380.3	179.799	180.201	-0.200618
1 2 3 7 4 5 6	2375	2380.3	179.799	180.201	-0.200618
1 2 3 7 4 6 5	2375	2380.3	179.799	180.201	-0.200618
1 2 3 7 5 4 6	2375	2380.3	179.799	180.201	-0.200618
1 2 3 7 5 6 4	2375	2380.3	179.799	180.201	-0.200618
1 2 3 7 6 4 5	2375	2380.3	179.799	180.201	-0.200618
1 2 3 7 6 5 4	2375	2380.3	179.799	180.201	-0.200618
1 2 4 3 5 6 7	2274.2	2481.1	172.168	187.832	-7.83168
1 2 4 3 5 7 6	2274.2	2481.1	172.168	187.832	-7.83168
1 2 4 3 6 5 7	2274.2	2481.1	172.168	187.832	-7.83168
1 2 4 3 6 7 5	2274.2	2481.1	172.168	187.832	-7.83168
1 2 4 3 7 5 6	2274.2	2481.1	172.168	187.832	-7.83168
1 2 4 3 7 6 5	2274.2	2481.1	172.168	187.832	-7.83168
1 2 4 5 3 6 7	2120.7	2634.6	160.548	199.452	-19.4524
1 2 4 5 3 7 6	2120.7	2634.6	160.548	199.452	-19.4524
1 2 4 5 6 3 7	2077.9	2677.4	157.307	202.693	-22.6926
1 2 4 5 6 7 3	1321.4	3433.9	100.037	259.963	-79.9634
1 2 4 5 7 3 6	1364.2	3391.1	103.277	256.723	-76.7232
1 2 4 5 7 6 3	1321.4	3433.9	100.037	259.963	-79.9634
1 2 4 6 3 5 7	2231.4	2523.9	168.928	191.072	-11.0719
1 2 4 6 3 7 5	2231.4	2523.9	168.928	191.072	-11.0719
1 2 4 6 5 3 7	2077.9	2677.4	157.307	202.693	-22.6926
1 2 4 6 5 7 3	1321.4	3433.9	100.037	259.963	-79.9634
1 2 4 6 7 3 5	1474.9	3280.4	111.657	248.343	-68.3427
1 2 4 6 7 5 3	1321.4	3433.9	100.037	259.963	-79.9634
1 2 4 7 3 5 6	1517.7	3237.6	114.897	245.103	-65.1025
1 2 4 7 3 6 5	1517.7	3237.6	114.897	245.103	-65.1025
1 2 4 7 5 3 6	1364.2	3391.1	103.277	256.723	-76.7232
1 2 4 7 5 6 3	1321.4	3433.9	100.037	259.963	-79.9634
1 2 4 7 6 3 5	1474.9	3280.4	111.657	248.343	-68.3427
1 2 4 7 6 5 3	1321.4	3433.9	100.037	259.963	-79.9634
1 2 5 3 4 6 7	2221.5	2533.8	168.179	191.821	-11.8213
1 2 5 3 4 7 6	2221.5	2533.8	168.179	191.821	-11.8213
1 2 5 3 6 4 7	2221.5	2533.8	168.179	191.821	-11.8213
1 2 5 3 6 7 4	2221.5	2533.8	168.179	191.821	-11.8213
1 2 5 3 7 4 6	2221.5	2533.8	168.179	191.821	-11.8213
1 2 5 3 7 6 4	2221.5	2533.8	168.179	191.821	-11.8213
1 2 5 4 3 6 7	2120.7	2634.6	160.548	199.452	-19.4524
1 2 5 4 3 7 6	2120.7	2634.6	160.548	199.452	-19.4524
1 2 5 4 6 3 7	2077.9	2677.4	157.307	202.693	-22.6926
1 2 5 4 6 7 3	1321.4	3433.9	100.037	259.963	-79.9634
1 2 5 4 7 3 6	1364.2	3391.1	103.277	256.723	-76.7232
1 2 5 4 7 6 3	1321.4	3433.9	100.037	259.963	-79.9634
1 2 5 6 3 4 7	2178.7	2576.6	164.938	195.062	-15.0615
1 2 5 6 3 7 4	2178.7	2576.6	164.938	195.062	-15.0615
1 2 5 6 4 3 7	2077.9	2677.4	157.307	202.693	-22.6926
1 2 5 6 4 7 3	1321.4	3433.9	100.037	259.963	-79.9634
1 2 5 6 7 3 4	1422.2	3333.1	107.668	252.332	-72.3323
1 2 5 6 7 4 3	1321.4	3433.9	100.037	259.963	-79.9634
1 2 5 7 3 4 6	1465	3290.3	110.908	249.092	-69.0922
1 2 5 7 3 6 4	1465	3290.3	110.908	249.092	-69.0922
1 2 5 7 4 3 6	1364.2	3391.1	103.277	256.723	-76.7232
1 2 5 7 4 6 3	1321.4	3433.9	100.037	259.963	-79.9634
1 2 5 7 6 3 4	1422.2	3333.1	107.668	252.332	-72.3323
1 2 5 7 6 4 3	1321.4	3433.9	100.037	259.963	-79.9634
1 2 6 3 4 5 7	2332.2	2423.1	176.559	183.441	-3.44079
1 2 6 3 4 7 5	2332.2	2423.1	176.559	183.441	-3.44079
1 2 6 3 5 4 7	2332.2	2423.1	176.559	183.441	-3.44079
1 2 6 3 5 7 4	2332.2	2423.1	176.559	183.441	-3.44079
1 2 6 3 7 4 5	2332.2	2423.1	176.559	183.441	-3.44079
1 2 6 3 7 5 4	2332.2	2423.1	176.559	183.441	-3.44079
1 2 6 4 3 5 7	2231.4	2523.9	168.928	191.072	-11.0719
1 2 6 4 3 7 5	2231.4	2523.9	168.928	191.072	-11.0719
1 2 6 4 5 3 7	2077.9	2677.4	157.307	202.693	-22.6926
1 2 6 4 5 7 3	1321.4	3433.9	100.037	259.963	-79.9634
1 2 6 4 7 3 5	1474.9	3280.4	111.657	248.343	-68.3427
1 2 6 4 7 5 3	1321.4	3433.9	100.037	259.963	-79.9634
1 2 6 5 3 4 7	2178.7	2576.6	164.938	195.062	-15.0615
1 2 6 5 3 7 4	2178.7	2576.6	164.938	195.062	-15.0615
1 2 6 5 4 3 7	2077.9	2677.4	157.307	202.693	-22.6926
1 2 6 5 4 7 3	1321.4	3433.9	100.037	259.963	-79.9634
1 2 6 5 7 3 4	1422.2	3333.1	107.668	252.332	-72.3323
1 2 6 5 7 4 3	1321.4	3433.9	100.037	259.963	-79.9634
1 2 6 7 3 4 5	1575.7	3179.6	119.288	240.712	-60.7116
1 2 6 7 3 5 4	1575.7	3179.6	119.288	240.712	-60.7116
1 2 6 7 4 3 5	1474.9	3280.4	111.657	248.343	-68.3427
1 2 6 7 4 5 3	1321.4	3433.9	100.037	259.963	-79.9634
1 2 6 7 5 3 4	1422.2	3333.1	107.668	252.332	-72.3323
1 2 6 7 5 4 3	1321.4	3433.9	100.037	259.963	-79.9634
1 2 7 3 4 5 6	1618.5	3136.8	122.529	237.471	-57.4715
1 2 7 3 4 6 5	1618.5	3136.8	122.529	237.471	-57.4715
1 2 7 3 5 4 6	1618.5	3136.8	122.529	237.471	-57.4715
1 2 7 3 5 6 4	1618.5	3136.8	122.529	237.471	-57.4715
1 2 7 3 6 4 5	1618.5	3136.8	122.529	237.471	-57.4715
1 2 7 3 6 5 4	1618.5	3136.8	122.529	237.471	-57.4715
1 2 7 4 3 5 6	1517.7	3237.6	114.897	245.103	-65.1025
1 2 7 4 3 6 5	1517.7	3237.6	114.897	245.103	-65.1025
1 2 7 4 5 3 6	1364.2	3391.1	103.277	256.723	-76.7232
1 2 7 4 5 6 3	1321.4	3433.9	100.037	259.963	-79.9634
1 2 7 4 6 3 5	1474.9	3280.4	111.657	248.343	-68.3427
1 2 7 4 6 5 3	1321.4	3433.9	100.037	259.963	-79.9634
1 2 7 5 3 4 6	1465	3290.3	110.908	249.092	-69.0922
1 2 7 5 3 6 4	1465	3290.3	110.908	249.092	-69.0922
1 2 7 5 4 3 6	1364.2	3391.1	103.277	256.723	-76.7232
1 2 7 5 4 6 3	1321.4	3433.9	100.037	259.963	-79.9634
1 2 7 5 6 3 4	1422.2	3333.1	107.668	252.332	-72.3323
1 2 7 5 6 4 3	1321.4	3433.9	100.037	259.963	-79.9634
1 2 7 6 3 4 5	1575.7	3179.6	119.288	240.712	-60.7116
1 2 7 6 3 5 4	1575.7	3179.6	119.288	240.712	-60.7116
1 2 7 6 4 3 5	1474.9	3280.4	111.657	248.343	-68.3427
1 2 7 6 4 5 3	1321.4	3433.9	100.037	259.963	-79.9634
1 2 7 6 5 3 4	1422.2	3333.1	107.668	252.332	-72.3323
1 2 7 6 5 4 3	1321.4	3433.9	100.037	259.963	-79.9634
1 3 2 4 5 6 7	3105	1650.3	235.064	124.936	55.064
1 3 2 4 5 7 6	3105	1650.3	235.064	124.936	55.064
1 3 2 4 6 5 7	3105	1650.3	235.064	124.936	55.064
1 3 2 4 6 7 5	3105	1650.3	235.064	124.936	55.064
1 3 2 4 7 5 6	3105	1650.3	235.064	124.936	55.064
1 3 2 4 7 6 5	3105	1650.3	235.064	124.936	55.064
1 3 2 5 4 6 7	3105	1650.3	235.064	124.936	55.064
1 3 2 5 4 7 6	3105	1650.3	235.064	124.936	55.064
1 3 2 5 6 4 7	3105	1650.3	235.064	124.936	55.064
1 3 2 5 6 7 4	3105	1650.3	235.064	124.936	55.064
1 3 2 5 7 4 6	3105	1650.3	235.064	124.936	55.064
1 3 2 5 7 6 4	3105	1650.3	235.064	124.936	55.064
1 3 2 6 4 5 7	3105	1650.3	235.064	124.936	55.064
1 3 2 6 4 7 5	3105	1650.3	235.064	124.936	55.064
1 3 2 6 5 4 7	3105	1650.3	235.064	124.936	55.064
1 3 2 6 5 7 4	3105	1650.3	235.064	124.936	55.064
1 3 2 6 7 4 5	3105	1650.3	235.064	124.936	55.064
1 3 2 6 7 5 4	3105	1650.3	235.064	124.936	55.064
1 3 2 7 4 5 6	3105	1650.3	235.064	124.936	55.064
1 3 2 7 4 6 5	3105	1650.3	235.064	124.936	55.064
1 3 2 7 5 4 6	3105	1650.3	235.064	124.936	55.064
1 3 2 7 5 6 4	3105	1650.3	235.064	124.936	55.064
1 3 2 7 6 4 5	3105	1650.3	235.064	124.936	55.064
1 3 2 7 6 5 4	3105	1650.3	235.064	124.936	55.064
1 3 4 2 5 6 7	3105	1650.3	235.064	124.936	55.064
1 3 4 2 5 7 6	3105	1650.3	235.064	124.936	55.064
1 3 4 2 6 5 7	3105	1650.3	235.064	124.936	55.064
1 3 4 2 6 7 5	3105	1650.3	235.064	124.936	55.064
1 3 4 2 7 5 6	3105	1650.3	235.064	124.936	55.064
1 3 4 2 7 6 5	3105	1650.3	235.064	124.936	55.064
1 3 4 5 2 6 7	3105	1650.3	235.064	124.936	55.064
1 3 4 5 2 7 6	3105	1650.3	235.064	124.936	55.064
1 3 4 5 6 2 7	3105	1650.3	235.064	124.936	55.064
1 3 4 5 6 7 2	3105	1650.3	235.064	124.936	55.064
1 3 4 5 7 2 6	3105	1650.3	235.064	124.936	55.064
1 3 4 5 7 6 2	3105	1650.3	235.064	124.936	55.064
1 3 4 6 2 5 7	3105	1650.3	235.064	124.936	55.064
1 3 4 6 2 7 5	3105	1650.3	235.064	124.936	55.064
1 3 4 6 5 2 7	3105	1650.3	235.064	124.936	55.064
1 3 4 6 5 7 2	3105	1650.3	235.064	124.936	55.064
1 3 4 6 7 2 5	3105	1650.3	235.064	124.936	55.064
1 3 4 6 7 5 2	3105	1650.3	235.064	124.936	55.064
1 3 4 7 2 5 6	3105	1650.3	235.064	124.936	55.064
1 3 4 7 2 6 5	3105	1650.3	235.064	124.936	55.064
1 3 4 7 5 2 6	3105	1650.3	235.064	124.936	55.064
1 3 4 7 5 6 2	3105	1650.3	235.064	124.936	55.064
1 3 4 7 6 2 5	3105	1650.3	235.064	124.936	55.064
1 3 4 7 6 5 2	3105	1650.3	235.064	124.936	55.064
1 3 5 2 4 6 7	3105	1650.3	235.064	124.936	55.064
1 3 5 2 4 7 6	3105	1650.3	235.064	124.936	55.064
1 3 5 2 6 4 7	3105	1650.3	235.064	124.936	55.064
1 3 5 2 6 7 4	3105	1650.3	235.064	124.936	55.064
1 3 5 2 7 4 6	3105	1650.3	235.064	124.936	55.064
1 3 5 2 7 6 4	3105	1650.3	235.064	124.936	55.064
1 3 5 4 2 6 7	3105	1650.3	235.064	124.936	55.064
1 3 5 4 2 7 6	3105	1650.3	235.064	124.936	55.064
1 3 5 4 6 2 7	3105	1650.3	235.064	124.936	55.064
1 3 5 4 6 7 2	3105	1650.3	235.064	124.936	55.064
1 3 5 4 7 2 6	3105	1650.3	235.064	124.936	55.064
1 3 5 4 7 6 2	3105	1650.3	235.064	124.936	55.064
1 3 5 6 2 4 7	3105	1650.3	235.064	124.936	55.064
1 3 5 6 2 7 4	3105	1650.3	235.064	124.936	55.064
1 3 5 6 4 2 7	3105	1650.3	235.064	124.936	55.064
1 3 5 6 4 7 2	3105	1650.3	235.064	124.936	55.064
1 3 5 6 7 2 4	3105	1650.3	235.064	124.936	55.064
1 3 5 6 7 4 2	3105	1650.3	235.064	124.936	55.064
1 3 5 7 2 4 6	3105	1650.3	235.064	124.936	55.064
1 3 5 7 2 6 4	3105	1650.3	235.064	124.936	55.064
1 3 5 7 4 2 6	3105	1650.3	235.064	124.936	55.064
1 3 5 7 4 6 2	3105	1650.3	235.064	124.936	55.064
1 3 5 7 6 2 4	3105	1650.3	235.064	124.936	55.064
1 3 5 7 6 4 2	3105	1650.3	235.064	124.936	55.064
1 3 6 2 4 5 7	3105	1650.3	235.064	124.936	55.064
1 3 6 2 4 7 5	3105	1650.3	235.064	124.936	55.064
1 3 6 2 5 4 7	3105	1650.3	235.064	124.936	55.064
1 3 6 2 5 7 4	3105	1650.3	235.064	124.936	55.064
1 3 6 2 7 4 5	3105	1650.3	235.064	124.936	55.064
1 3 6 2 7 5 4	3105	1650.3	235.064	124.936	55.064
1 3 6 4 2 5 7	3105	1650.3	235.064	124.936	55.064
1 3 6 4 2 7 5	3105	1650.3	235.064	124.936	55.064
1 3 6 4 5 2 7	3105	1650.3	235.064	124.936	55.064
1 3 6 4 5 7 2	3105	1650.3	235.064	124.936	55.064
1 3 6 4 7 2 5	3105	1650.3	235.064	124.936	55.064
1 3 6 4 7 5 2	3105	1650.3	235.064	124.936	55.064
1 3 6 5 2 4 7	3105	1650.3	235.064	124.936	55.064
1 3 6 5 2 7 4	3105	1650.3	235.064	124.936	55.064
1 3 6 5 4 2 7	3105	1650.3	235.064	124.936	55.064
1 3 6 5 4 7 2	3105	1650.3	235.064	124.936	55.064
1 3 6 5 7 2 4	3105	1650.3	235.064	124.936	55.064
1 3 6 5 7 4 2	3105	1650.3	235.064	124.936	55.064
1 3 6 7 2 4 5	3105	1650.3	235.064	124.936	55.064
1 3 6 7 2 5 4	3105	1650.3	235.064	124.936	55.064
1 3 6 7 4 2 5	3105	1650.3	235.064	124.936	55.064
1 3 6 7 4 5 2	3105	1650.3	235.064	124.936	55.064
1 3 6 7 5 2 4	3105	1650.3	235.064	124.936	55.064
1 3 6 7 5 4 2	3105	1650.3	235.064	124.936	55.064
1 3 7 2 4 5 6	3105	1650.3	235.064	124.936	55.064
1 3 7 2 4 6 5	3105	1650.3	235.064	124.936	55.064
1 3 7 2 5 4 6	3105	1650.3	235.064	124.936	55.064
1 3 7 2 5 6 4	3105	1650.3	235.064	124.936	55.064
1 3 7 2 6 4 5	3105	1650.3	235.064	124.936	55.064
1 3 7 2 6 5 4	3105	1650.3	235.064	124.936	55.064
1 3 7 4 2 5 6	3105	1650.3	235.064	124.936	55.064
1 3 7 4 2 6 5	3105	1650.3	235.064	124.936	55.064
1 3 7 4 5 2 6	3105	1650.3	235.064	124.936	55.064
1 3 7 4 5 6 2	3105	1650.3	235.064	124.936	55.064
1 3 7 4 6 2 5	3105	1650.3	235.064	124.936	55.064
1 3 7 4 6 5 2	3105	1650.3	235.064	124.936	55.064
1 3 7 5 2 4 6	3105	1650.3	235.064	124.936	55.064
1 3 7 5 2 6 4	3105	1650.3	235.064	124.936	55.064
1 3 7 5 4 2 6	3105	1650.3	235.064	124.936	55.064
1 3 7 5 4 6 2	3105	1650.3	235.064	124.936	55.064
1 3 7 5 6 2 4	3105	1650.3	235.064	124.936	55.064
1 3 7 5 6 4 2	3105	1650.3	235.064	124.936	55.064
1 3 7 6 2 4 5	3105	1650.3	235.064	124.936	55.064
1 3 7 6 2 5 4	3105	1650.3	235.064	124.936	55.064
1 3 7 6 4 2 5	3105	1650.3	235.064	124.936	55.064
1 3 7 6 4 5 2	3105	1650.3	235.064	124.936	55.064
1 3 7 6 5 2 4	3105	1650.3	235.064	124.936	55.064
1 3 7 6 5 4 2	3105	1650.3	235.064	124.936	55.064
1 4 2 3 5 6 7	2274.2	2481.1	172.168	187.832	-7.83168
1 4 2 3 5 7 6	2274.2	2481.1	172.168	187.832	-7.83168
1 4 2 3 6 5 7	2274.2	2481.1	172.168	187.832	-7.83168
1 4 2 3 6 7 5	2274.2	2481.1	172.168	187.832	-7.83168
1 4 2 3 7 5 6	2274.2	2481.1	172.168	187.832	-7.83168
1 4 2 3 7 6 5	2274.2	2481.1	172.168	187.832	-7.83168
1 4 2 5 3 6 7	2120.7	2634.6	160.548	199.452	-19.4524
1 4 2 5 3 7 6	2120.7	2634.6	160.548	199.452	-19.4524
1 4 2 5 6 3 7	2077.9	2677.4	157.307	202.693	-22.6926
1 4 2 5 6 7 3	1321.4	3433.9	100.037	259.963	-79.9634
1 4 2 5 7 3 6	1364.2	3391.1	103.277	256.723	-76.7232
1 4 2 5 7 6 3	1321.4	3433.9	100.037	259.963	-79.9634
1 4 2 6 3 5 7	2231.4	2523.9	168.928	191.072	-11.0719
1 4 2 6 3 7 5	2231.4	2523.9	168.928	191.072	-11.0719
1 4 2 6 5 3 7	2077.9	2677.4	157.307	202.693	-22.6926
1 4 2 6 5 7 3	1321.4	3433.9	100.037	259.963	-79.9634
1 4 2 6 7 3 5	1474.9	3280.4	111.657	248.343	-68.3427
1 4 2 6 7 5 3	1321.4	3433.9	100.037	259.963	-79.9634
1 4 2 7 3 5 6	1517.7	3237.6	114.897	245.103	-65.1025
1 4 2 7 3 6 5	1517.7	3237.6	114.897	245.103	-65.1025
1 4 2 7 5 3 6	1364.2	3391.1	103.277	256.723	-76.7232
1 4 2 7 5 6 3	1321.4	3433.9	100.037	259.963	-79.9634
1 4 2 7 6 3 5	1474.9	3280.4	111.657	248.343	-68.3427
1 4 2 7 6 5 3	1321.4	3433.9	100.037	259.963	-79.9634
1 4 3 2 5 6 7	3004.2	1751.1	227.433	132.567	47.433
1 4 3 2 5 7 6	3004.2	1751.1	227.433	132.567	47.433
1 4 3 2 6 5 7	3004.2	1751.1	227.433	132.567	47.433
1 4 3 2 6 7 5	3004.2	1751.1	227.433	132.567	47.433
1 4 3 2 7 5 6	3004.2	1751.1	227.433	132.567	47.433
1 4 3 2 7 6 5	3004.2	1751.1	227.433	132.567	47.433
1 4 3 5 2 6 7	3004.2	1751.1	227.433	132.567	47.433
1 4 3 5 2 7 6	3004.2	1751.1	227.433	132.567	47.433
1 4 3 5 6 2 7	3004.2	1751.1	227.433	132.567	47.433
1 4 3 5 6 7 2	3004.2	1751.1	227.433	132.567	47.433
1 4 3 5 7 2 6	3004.2	1751.1	227.433	132.567	47.433
1 4 3 5 7 6 2	3004.2	1751.1	227.433	132.567	47.433
1 4 3 6 2 5 7	3004.2	1751.1	227.433	132.567	47.433
1 4 3 6 2 7 5	3004.2	1751.1	227.433	132.567	47.433
1 4 3 6 5 2 7	3004.2	1751.1	227.433	132.567	47.433
1 4 3 6 5 7 2	3004.2	1751.1	227.433	132.567	47.433
1 4 3 6 7 2 5	3004.2	1751.1	227.433	132.567	47.433
1 4 3 6 7 5 2	3004.2	1751.1	227.433	132.567	47.433
1 4 3 7 2 5 6	3004.2	1751.1	227.433	132.567	47.433
1 4 3 7 2 6 5	3004.2	1751.1	227.433	132.567	47.433
1 4 3 7 5 2 6	3004.2	1751.1	227.433	132.567	47.433
1 4 3 7 5 6 2	3004.2	1751.1	227.433	132.567	47.433
1 4 3 7 6 2 5	3004.2	1751.1	227.433	132.567	47.433
1 4 3 7 6 5 2	3004.2	1751.1	227.433	132.567	47.433
1 4 5 2 3 6 7	2120.7	2634.6	160.548	199.452	-19.4524
1 4 5 2 3 7 6	2120.7	2634.6	160.548	199.452	-19.4524
1 4 5 2 6 3 7	2077.9	2677.4	157.307	202.693	-22.6926
1 4 5 2 6 7 3	1321.4	3433.9	100.037	259.963	-79.9634
1 4 5 2 7 3 6	1364.2	3391.1	103.277	256.723	-76.7232
1 4 5 2 7 6 3	1321.4	3433.9	100.037	259.963	-79.9634
1 4 5 3 2 6 7	2850.7	1904.6	215.812	144.188	35.8123
1 4 5 3 2 7 6	2850.7	1904.6	215.812	144.188	35.8123
1 4 5 3 6 2 7	2850.7	1904.6	215.812	144.188	35.8123
1 4 5 3 6 7 2	2850.7	1904.6	215.812	144.188	35.8123
1 4 5 3 7 2 6	2850.7	1904.6	215.812	144.188	35.8123
1 4 5 3 7 6 2	2850.7	1904.6	215.812	144.188	35.8123
1 4 5 6 2 3 7	2077.9	2677.4	157.307	202.693	-22.6926
1 4 5 6 2 7 3	1321.4	3433.9	100.037	259.963	-79.9634
1 4 5 6 3 2 7	2807.9	1947.4	212.572	147.428	32.5721
1 4 5 6 3 7 2	2807.9	1947.4	212.572	147.428	32.5721
1 4 5 6 7 2 3	1321.4	3433.9	100.037	259.963	-79.9634
1 4 5 6 7 3 2	2051.4	2703.9	155.301	204.699	-24.6988
1 4 5 7 2 3 6	1364.2	3391.1	103.277	256.723	-76.7232
1 4 5 7 2 6 3	1321.4	3433.9	100.037	259.963	-79.9634
1 4 5 7 3 2 6	2094.2	2661.1	158.541	201.459	-21.4586
1 4 5 7 3 6 2	2094.2	2661.1	158.541	201.459	-21.4586
1 4 5 7 6 2 3	1321.4	3433.9	100.037	259.963	-79.9634
1 4 5 7 6 3 2	2051.4	2703.9	155.301	204.699	-24.6988
1 4 6 2 3 5 7	2231.4	2523.9	168.928	191.072	-11.0719
1 4 6 2 3 7 5	2231.4	2523.9	168.928	191.072	-11.0719
1 4 6 2 5 3 7	2077.9	2677.4	157.307	202.693	-22.6926
1 4 6 2 5 7 3	1321.4	3433.9	100.037	259.963	-79.9634
1 4 6 2 7 3 5	1474.9	3280.4	111.657	248.343	-68.3427
1 4 6 2 7 5 3	1321.4	3433.9	100.037	259.963	-79.9634
1 4 6 3 2 5 7	2961.4	1793.9	224.193	135.807	44.1928
1 4 6 3 2 7 5	2961.4	1793.9	224.193	135.807	44.1928
1 4 6 3 5 2 7	2961.4	1793.9	224.193	135.807	44.1928
1 4 6 3 5 7 2	2961.4	1793.9	224.193	135.807	44.1928
1 4 6 3 7 2 5	2961.4	1793.9	224.193	135.807	44.1928
1 4 6 3 7 5 2	2961.4	1793.9	224.193	135.807	44.1928
1 4 6 5 2 3 7	2077.9	2677.4	157.307	202.693	-22.6926
1 4 6 5 2 7 3	1321.4	3433.9	100.037	259.963	-79.9634
1 4 6 5 3 2 7	2807.9	1947.4	212.572	147.428	32.5721
1 4 6 5 3 7 2	2807.9	1947.4	212.572	147.428	32.5721
1 4 6 5 7 2 3	1321.4	3433.9	100.037	259.963	-79.9634
1 4 6 5 7 3 2	2051.4	2703.9	155.301	204.699	-24.6988
1 4 6 7 2 3 5	1474.9	3280.4	111.657	248.343	-68.3427
1 4 6 7 2 5 3	1321.4	3433.9	100.037	259.963	-79.9634
1 4 6 7 3 2 5	2204.9	2550.4	166.922	193.078	-13.078
1 4 6 7 3 5 2	2204.9	2550.4	166.922	193.078	-13.078
1 4 6 7 5 2 3	1321.4	3433.9	100.037	259.963	-79.9634
1 4 6 7 5 3 2	2051.4	2703.9	155.301	204.699	-24.6988
1 4 7 2 3 5 6	1517.7	3237.6	114.897	245.103	-65.1025
1 4 7 2 3 6 5	1517.7	3237.6	114.897	245.103	-65.1025
1 4 7 2 5 3 6	1364.2	3391.1	103.277	256.723	-76.7232
1 4 7 2 5 6 3	1321.4	3433.9	100.037	259.963	-79.9634
1 4 7 2 6 3 5	1474.9	3280.4	111.657	248.343	-68.3427
1 4 7 2 6 5 3	1321.4	3433.9	100.037	259.963	-79.9634
1 4 7 3 2 5 6	2247.7	2507.6	170.162	189.838	-9.83787
1 4 7 3 2 6 5	2247.7	2507.6	170.162	189.838	-9.83787
1 4 7 3 5 2 6	2247.7	2507.6	170.162	189.838	-9.83787
1 4 7 3 5 6 2	2247.7	2507.6	170.162	189.838	-9.83787
1 4 7 3 6 2 5	2247.7	2507.6	170.162	189.838	-9.83787
1 4 7 3 6 5 2	2247.7	2507.6	170.162	189.838	-9.83787
1 4 7 5 2 3 6	1364.2	3391.1	103.277	256.723	-76.7232
1 4 7 5 2 6 3	1321.4	3433.9	100.037	259.963	-79.9634
1 4 7 5 3 2 6	2094.2	2661.1	158.541	201.459	-21.4586
1 4 7 5 3 6 2	2094.2	2661.1	158.541	201.459	-21.4586
1 4 7 5 6 2 3	1321.4	3433.9	100.037	259.963	-79.9634
1 4 7 5 6 3 2	2051.4	2703.9	155.301	204.699	-24.6988
1 4 7 6 2 3 5	1474.9	3280.4	111.657	248.343	-68.3427
1 4 7 6 2 5 3	1321.4	3433.9	100.037	259.963	-79.9634
1 4 7 6 3 2 5	2204.9	2550.4	166.922	193.078	-13.078
1 4 7 6 3 5 2	2204.9	2550.4	166.922	193.078	-13.078
1 4 7 6 5 2 3	1321.4	3433.9	100.037	259.963	-79.9634
1 4 7 6 5 3 2	2051.4	2703.9	155.301	204.699	-24.6988
1 5 2 3 4 6 7	2221.5	2533.8	168.179	191.821	-11.8213
1 5 2 3 4 7 6	2221.5	2533.8	168.179	191.821	-11.8213
1 5 2 3 6 4 7	2221.5	2533.8	168.179	191.821	-11.8213
1 5 2 3 6 7 4	2221.5	2533.8	168.179	191.821	-11.8213
1 5 2 3 7 4 6	2221.5	2533.8	168.179	191.821	-11.8213
1 5 2 3 7 6 4	2221.5	2533.8	168.179	191.821	-11.8213
1 5 2 4 3 6 7	2120.7	2634.6	160.548	199.452	-19.4524
1 5 2 4 3 7 6	2120.7	2634.6	160.548	199.452	-19.4524
1 5 2 4 6 3 7	2077.9	2677.4	157.307	202.693	-22.6926
1 5 2 4 6 7 3	1321.4	3433.9	100.037	259.963	-79.9634
1 5 2 4 7 3 6	1364.2	3391.1	103.277	256.723	-76.7232
1 5 2 4 7 6 3	1321.4	3433.9	100.037	259.963	-79.9634
1 5 2 6 3 4 7	2178.7	2576.6	164.938	195.062	-15.0615
1 5 2 6 3 7 4	2178.7	2576.6	164.938	195.062	-15.0615
1 5 2 6 4 3 7	2077.9	2677.4	157.307	202.693	-22.6926
1 5 2 6 4 7 3	1321.4	3433.9	100.037	259.963	-79.9634
1 5 2 6 7 3 4	1422.2	3333.1	107.668	252.332	-72.3323
1 5 2 6 7 4 3	1321.4	3433.9	100.037	259.963	-79.9634
1 5 2 7 3 4 6	1465	3290.3	110.908	249.092	-69.0922
1 5 2 7 3 6 4	1465	3290.3	110.908	249.092	-69.0922
1 5 2 7 4 3 6	1364.2	3391.1	103.277	256.723	-76.7232
1 5 2 7 4 6 3	1321.4	3433.9	100.037	259.963	-79.9634
1 5 2 7 6 3 4	1422.2	3333.1	107.668	252.332	-72.3323
1 5 2 7 6 4 3	1321.4	3433.9	100.037	259.963	-79.9634
1 5 3 2 4 6 7	2951.5	1803.8	223.443	136.557	43.4433
1 5 3 2 4 7 6	2951.5	1803.8	223.443	136.557	43.4433
1 5 3 2 6 4 7	2951.5	1803.8	223.443	136.557	43.4433
1 5 3 2 6 7 4	2951.5	1803.8	223.443	136.557	43.4433
1 5 3 2 7 4 6	2951.5	1803.8	223.443	136.557	43.4433
1 5 3 2 7 6 4	2951.5	1803.8	223.443	136.557	43.4433
1 5 3 4 2 6 7	2951.5	1803.8	223.443	136.557	43.4433
1 5 3 4 2 7 6	2951.5	1803.8	223.443	136.557	43.4433
1 5 3 4 6 2 7	2951.5	1803.8	223.443	136.557	43.4433
1 5 3 4 6 7 2	2951.5	1803.8	223.443	136.557	43.4433
1 5 3 4 7 2 6	2951.5	1803.8	223.443	136.557	43.4433
1 5 3 4 7 6 2	2951.5	1803.8	223.443	136.557	43.4433
1 5 3 6 2 4 7	2951.5	1803.8	223.443	136.557	43.4433
1 5 3 6 2 7 4	2951.5	1803.8	223.443	136.557	43.4433
1 5 3 6 4 2 7	2951.5	1803.8	223.443	136.557	43.4433
1 5 3 6 4 7 2	2951.5	1803.8	223.443	136.557	43.4433
1 5 3 6 7 2 4	2951.5	1803.8	223.443	136.557	43.4433
1 5 3 6 7 4 2	2951.5	1803.8	223.443	136.557	43.4433
1 5 3 7 2 4 6	2951.5	1803.8	223.443	136.557	43.4433
1 5 3 7 2 6 4	2951.5	1803.8	223.443	136.557	43.4433
1 5 3 7 4 2 6	2951.5	1803.8	223.443	136.557	43.4433
1 5 3 7 4 6 2	2951.5	1803.8	223.443	136.557	43.4433
1 5 3 7 6 2 4	2951.5	1803.8	223.443	136.557	43.4433
1 5 3 7 6 4 2	2951.5	1803.8	223.443	136.557	43.4433
1 5 4 2 3 6 7	2120.7	2634.6	160.548	199.452	-19.4524
1 5 4 2 3 7 6	2120.7	2634.6	160.548	199.452	-19.4524
1 5 4 2 6 3 7	2077.9	2677.4	157.307	202.693	-22.6926
1 5 4 2 6 7 3	1321.4	3433.9	100.037	259.963	-79.9634
1 5 4 2 7 3 6	1364.2	3391.1	103.277	256.723	-76.7232
1 5 4 2 7 6 3	1321.4	3433.9	100.037	259.963	-79.9634
1 5 4 3 2 6 7	2850.7	1904.6	215.812	144.188	35.8123
1 5 4 3 2 7 6	2850.7	1904.6	215.812	144.188	35.8123
1 5 4 3 6 2 7	2850.7	1904.6	215.812	144.188	35.8123
1 5 4 3 6 7 2	2850.7	1904.6	215.812	144.188	35.8123
1 5 4 3 7 2 6	2850.7	1904.6	215.812	144.188	35.8123
1 5 4 3 7 6 2	2850.7	1904.6	215.812	144.188	35.8123
1 5 4 6 2 3 7	2077.9	2677.4	157.307	202.693	-22.6926
1 5 4 6 2 7 3	1321.4	3433.9	100.037	259.963	-79.9634
1 5 4 6 3 2 7	2807.9	1947.4	212.572	147.428	32.5721
1 5 4 6 3 7 2	2807.9	1947.4	212.572	147.428	32.5721
1 5 4 6 7 2 3	1321.4	3433.9	100.037	259.963	-79.9634
1 5 4 6 7 3 2	2051.4	2703.9	155.301	204.699	-24.6988
1 5 4 7 2 3 6	1364.2	3391.1	103.277	256.723	-76.7232
1 5 4 7 2 6 3	1321.4	3433.9	100.037	259.963	-79.9634
1 5 4 7 3 2 6	2094.2	2661.1	158.541	201.459	-21.4586
1 5 4 7 3 6 2	2094.2	2661.1	158.541	201.459	-21.4586
1 5 4 7 6 2 3	1321.4	3433.9	100.037	259.963	-79.9634
1 5 4 7 6 3 2	2051.4	2703.9	155.301	204.699	-24.6988
1 5 6 2 3 4 7	2178.7	2576.6	164.938	195.062	-15.0615
1 5 6 2 3 7 4	2178.7	2576.6	164.938	195.062	-15.0615
1 5 6 2 4 3 7	2077.9	2677.4	157.307	202.693	-22.6926
1 5 6 2 4 7 3	1321.4	3433.9	100.037	259.963	-79.9634
1 5 6 2 7 3 4	1422.2	3333.1	107.668	252.332	-72.3323
1 5 6 2 7 4 3	1321.4	3433.9	100.037	259.963	-79.9634
1 5 6 3 2 4 7	2908.7	1846.6	220.203	139.797	40.2031
1 5 6 3 2 7 4	2908.7	1846.6	220.203	139.797	40.2031
1 5 6 3 4 2 7	2908.7	1846.6	220.203	139.797	40.2031
1 5 6 3 4 7 2	2908.7	1846.6	220.203	139.797	40.2031
1 5 6 3 7 2 4	2908.7	1846.6	220.203	139.797	40.2031
1 5 6 3 7 4 2	2908.7	1846.6	220.203	139.797	40.2031
1 5 6 4 2 3 7	2077.9	2677.4	157.307	202.693	-22.6926
1 5 6 4 2 7 3	1321.4	3433.9	100.037	259.963	-79.9634
1 5 6 4 3 2 7	2807.9	1947.4	212.572	147.428	32.5721
1 5 6 4 3 7 2	2807.9	1947.4	212.572	147.428	32.5721
1 5 6 4 7 2 3	1321.4	3433.9	100.037	259.963	-79.9634
1 5 6 4 7 3 2	2051.4	2703.9	155.301	204.699	-24.6988
1 5 6 7 2 3 4	1422.2	3333.1	107.668	252.332	-72.3323
1 5 6 7 2 4 3	1321.4	3433.9	100.037	259.963	-79.9634
1 5 6 7 3 2 4	2152.2	2603.1	162.932	197.068	-17.0677
1 5 6 7 3 4 2	2152.2	2603.1	162.932	197.068	-17.0677
1 5 6 7 4 2 3	1321.4	3433.9	100.037	259.963	-79.9634
1 5 6 7 4 3 2	2051.4	2703.9	155.301	204.699	-24.6988
1 5 7 2 3 4 6	1465	3290.3	110.908	249.092	-69.0922
1 5 7 2 3 6 4	1465	3290.3	110.908	249.092	-69.0922
1 5 7 2 4 3 6	1364.2	3391.1	103.277	256.723	-76.7232
1 5 7 2 4 6 3	1321.4	3433.9	100.037	259.963	-79.9634
1 5 7 2 6 3 4	1422.2	3333.1	107.668	252.332	-72.3323
1 5 7 2 6 4 3	1321.4	3433.9	100.037	259.963	-79.9634
1 5 7 3 2 4 6	2195	2560.3	166.172	193.828	-13.8275
1 5 7 3 2 6 4	2195	2560.3	166.172	193.828	-13.8275
1 5 7 3 4 2 6	2195	2560.3	166.172	193.828	-13.8275
1 5 7 3 4 6 2	2195	2560.3	166.172	193.828	-13.8275
1 5 7 3 6 2 4	2195	2560.3	166.172	193.828	-13.8275
1 5 7 3 6 4 2	2195	2560.3	166.172	193.828	-13.8275
1 5 7 4 2 3 6	1364.2	3391.1	103.277	256.723	-76.7232
1 5 7 4 2 6 3	1321.4	3433.9	100.037	259.963	-79.9634
1 5 7 4 3 2 6	2094.2	2661.1	158.541	201.459	-21.4586
1 5 7 4 3 6 2	2094.2	2661.1	158.541	201.459	-21.4586
1 5 7 4 6 2 3	1321.4	3433.9	100.037	259.963	-79.9634
1 5 7 4 6 3 2	2051.4	2703.9	155.301	204.699	-24.6988
1 5 7 6 2 3 4	1422.2	3333.1	107.668	252.332	-72.3323
1 5 7 6 2 4 3	1321.4	3433.9	100.037	259.963	-79.9634
1 5 7 6 3 2 4	2152.2	2603.1	162.932	197.068	-17.0677
1 5 7 6 3 4 2	2152.2	2603.1	162.932	197.068	-17.0677
1 5 7 6 4 2 3	1321.4	3433.9	100.037	259.963	-79.9634
1 5 7 6 4 3 2	2051.4	2703.9	155.301	204.699	-24.6988
1 6 2 3 4 5 7	2332.2	2423.1	176.559	183.441	-3.44079
1 6 2 3 4 7 5	2332.2	2423.1	176.559	183.441	-3.44079
1 6 2 3 5 4 7	2332.2	2423.1	176.559	183.441	-3.44079
1 6 2 3 5 7 4	2332.2	2423.1	176.559	183.441	-3.44079
1 6 2 3 7 4 5	2332.2	2423.1	176.559	183.441	-3.44079
1 6 2 3 7 5 4	2332.2	2423.1	176.559	183.441	-3.44079
1 6 2 4 3 5 7	2231.4	2523.9	168.928	191.072	-11.0719
1 6 2 4 3 7 5	2231.4	2523.9	168.928	191.072	-11.0719
1 6 2 4 5 3 7	2077.9	2677.4	157.307	202.693	-22.6926
1 6 2 4 5 7 3	1321.4	3433.9	100.037	259.963	-79.9634
1 6 2 4 7 3 5	1474.9	3280.4	111.657	248.343	-68.3427
1 6 2 4 7 5 3	1321.4	3433.9	100.037	259.963	-79.9634
1 6 2 5 3 4 7	2178.7	2576.6	164.938	195.062	-15.0615
1 6 2 5 3 7 4	2178.7	2576.6	164.938	195.062	-15.0615
1 6 2 5 4 3 7	2077.9	2677.4	157.307	202.693	-22.6926
1 6 2 5 4 7 3	1321.4	3433.9	100.037	259.963	-79.9634
1 6 2 5 7 3 4	1422.2	3333.1	107.668	252.332	-72.3323
1 6 2 5 7 4 3	1321.4	3433.9	100.037	259.963	-79.9634
1 6 2 7 3 4 5	1575.7	3179.6	119.288	240.712	-60.7116
1 6 2 7 3 5 4	1575.7	3179.6	119.288	240.712	-60.7116
1 6 2 7 4 3 5	1474.9	3280.4	111.657	248.343	-68.3427
1 6 2 7 4 5 3	1321.4	3433.9	100.037	259.963	-79.9634
1 6 2 7 5 3 4	1422.2	3333.1	107.668	252.332	-72.3323
1 6 2 7 5 4 3	1321.4	3433.9	100.037	259.963	-79.9634
1 6 3 2 4 5 7	3062.2	1693.1	231.824	128.176	51.8239
1 6 3 2 4 7 5	3062.2	1693.1	231.824	128.176	51.8239
1 6 3 2 5 4 7	3062.2	1693.1	231.824	128.176	51.8239
1 6 3 2 5 7 4	3062.2	1693.1	231.824	128.176	51.8239
1 6 3 2 7 4 5	3062.2	1693.1	231.824	128.176	51.8239
1 6 3 2 7 5 4	3062.2	1693.1	231.824	128.176	51.8239
1 6 3 4 2 5 7	3062.2	1693.1	231.824	128.176	51.8239
1 6 3 4 2 7 5	3062.2	1693.1	231.824	128.176	51.8239
1 6 3 4 5 2 7	3062.2	1693.1	231.824	128.176	51.8239
1 6 3 4 5 7 2	3062.2	1693.1	231.824	128.176	51.8239
1 6 3 4 7 2 5	3062.2	1693.1	231.824	128.176	51.8239
1 6 3 4 7 5 2	3062.2	1693.1	231.824	128.176	51.8239
1 6 3 5 2 4 7	3062.2	1693.1	231.824	128.176	51.8239
1 6 3 5 2 7 4	3062.2	1693.1	231.824	128.176	51.8239
1 6 3 5 4 2 7	3062.2	1693.1	231.824	128.176	51.8239
1 6 3 5 4 7 2	3062.2	1693.1	231.824	128.176	51.8239
1 6 3 5 7 2 4	3062.2	1693.1	231.824	128.176	51.8239
1 6 3 5 7 4 2	3062.2	1693.1	231.824	128.176	51.8239
1 6 3 7 2 4 5	3062.2	1693.1	231.824	128.176	51.8239
1 6 3 7 2 5 4	3062.2	1693.1	231.824	128.176	51.8239
1 6 3 7 4 2 5	3062.2	1693.1	231.824	128.176	51.8239
1 6 3 7 4 5 2	3062.2	1693.1	231.824	128.176	51.8239
1 6 3 7 5 2 4	3062.2	1693.1	231.824	128.176	51.8239
1 6 3 7 5 4 2	3062.2	1693.1	231.824	128.176	51.8239
1 6 4 2 3 5 7	2231.4	2523.9	168.928	191.072	-11.0719
1 6 4 2 3 7 5	2231.4	2523.9	168.928	191.072	-11.0719
1 6 4 2 5 3 7	2077.9	2677.4	157.307	202.693	-22.6926
1 6 4 2 5 7 3	1321.4	3433.9	100.037	259.963	-79.9634
1 6 4 2 7 3 5	1474.9	3280.4	111.657	248.343	-68.3427
1 6 4 2 7 5 3	1321.4	3433.9	100.037	259.963	-79.9634
1 6 4 3 2 5 7	2961.4	1793.9	224.193	135.807	44.1928
1 6 4 3 2 7 5	2961.4	1793.9	224.193	135.807	44.1928
1 6 4 3 5 2 7	2961.4	1793.9	224.193	135.807	44.1928
1 6 4 3 5 7 2	2961.4	1793.9	224.193	135.807	44.1928
1 6 4 3 7 2 5	2961.4	1793.9	224.193	135.807	44.1928
1 6 4 3 7 5 2	2961.4	1793.9	224.193	135.807	44.1928
1 6 4 5 2 3 7	2077.9	2677.4	157.307	202.693	-22.6926
1 6 4 5 2 7 3	1321.4	3433.9	100.037	259.963	-79.9634
1 6 4 5 3 2 7	2807.9	1947.4	212.572	147.428	32.5721
1 6 4 5 3 7 2	2807.9	1947.4	212.572	147.428	32.5721
1 6 4 5 7 2 3	1321.4	3433.9	100.037	259.963	-79.9634
1 6 4 5 7 3 2	2051.4	2703.9	155.301	204.699	-24.6988
1 6 4 7 2 3 5	1474.9	3280.4	111.657	248.343	-68.3427
1 6 4 7 2 5 3	1321.4	3433.9	100.037	259.963	-79.9634
1 6 4 7 3 2 5	2204.9	2550.4	166.922	193.078	-13.078
1 6 4 7 3 5 2	2204.9	2550.4	166.922	193.078	-13.078
1 6 4 7 5 2 3	1321.4	3433.9	100.037	259.963	-79.9634
1 6 4 7 5 3 2	2051.4	2703.9	155.301	204.699	-24.6988
1 6 5 2 3 4 7	2178.7	2576.6	164.938	195.062	-15.0615
1 6 5 2 3 7 4	2178.7	2576.6	164.938	195.062	-15.0615
1 6 5 2 4 3 7	2077.9	2677.4	157.307	202.693	-22.6926
1 6 5 2 4 7 3	1321.4	3433.9	100.037	259.963	-79.9634
1 6 5 2 7 3 4	1422.2	3333.1	107.668	252.332	-72.3323
1 6 5 2 7 4 3	1321.4	3433.9	100.037	259.963	-79.9634
1 6 5 3 2 4 7	2908.7	1846.6	220.203	139.797	40.2031
1 6 5 3 2 7 4	2908.7	1846.6	220.203	139.797	40.2031
1 6 5 3 4 2 7	2908.7	1846.6	220.203	139.797	40.2031
1 6 5 3 4 7 2	2908.7	1846.6	220.203	139.797	40.2031
1 6 5 3 7 2 4	2908.7	1846.6	220.203	139.797	40.2031
1 6 5 3 7 4 2	2908.7	1846.6	220.203	139.797	40.2031
1 6 5 4 2 3 7	2077.9	2677.4	157.307	202.693	-22.6926
1 6 5 4 2 7 3	1321.4	3433.9	100.037	259.963	-79.9634
1 6 5 4 3 2 7	2807.9	1947.4	212.572	147.428	32.5721
1 6 5 4 3 7 2	2807.9	1947.4	212.572	147.428	32.5721
1 6 5 4 7 2 3	1321.4	3433.9	100.037	259.963	-79.9634
1 6 5 4 7 3 2	2051.4	2703.9	155.301	204.699	-24.6988
1 6 5 7 2 3 4	1422.2	3333.1	107.668	252.332	-72.3323
1 6 5 7 2 4 3	1321.4	3433.9	100.037	259.963	-79.9634
1 6 5 7 3 2 4	2152.2	2603.1	162.932	197.068	-17.0677
1 6 5 7 3 4 2	2152.2	2603.1	162.932	197.068	-17.0677
1 6 5 7 4 2 3	1321.4	3433.9	100.037	259.963	-79.9634
1 6 5 7 4 3 2	2051.4	2703.9	155.301	204.699	-24.6988
1 6 7 2 3 4 5	1575.7	3179.6	119.288	240.712	-60.7116
1 6 7 2 3 5 4	1575.7	3179.6	119.288	240.712	-60.7116
1 6 7 2 4 3 5	1474.9	3280.4	111.657	248.343	-68.3427
1 6 7 2 4 5 3	1321.4	3433.9	100.037	259.963	-79.9634
1 6 7 2 5 3 4	1422.2	3333.1	107.668	252.332	-72.3323
1 6 7 2 5 4 3	1321.4	3433.9	100.037	259.963	-79.9634
1 6 7 3 2 4 5	2305.7	2449.6	174.553	185.447	-5.44697
1 6 7 3 2 5 4	2305.7	2449.6	174.553	185.447	-5.44697
1 6 7 3 4 2 5	2305.7	2449.6	174.553	185.447	-5.44697
1 6 7 3 4 5 2	2305.7	2449.6	174.553	185.447	-5.44697
1 6 7 3 5 2 4	2305.7	2449.6	174.553	185.447	-5.44697
1 6 7 3 5 4 2	2305.7	2449.6	174.553	185.447	-5.44697
1 6 7 4 2 3 5	1474.9	3280.4	111.657	248.343	-68.3427
1 6 7 4 2 5 3	1321.4	3433.9	100.037	259.963	-79.9634
1 6 7 4 3 2 5	2204.9	2550.4	166.922	193.078	-13.078
1 6 7 4 3 5 2	2204.9	2550.4	166.922	193.078	-13.078
1 6 7 4 5 2 3	1321.4	3433.9	100.037	259.963	-79.9634
1 6 7 4 5 3 2	2051.4	2703.9	155.301	204.699	-24.6988
1 6 7 5 2 3 4	1422.2	3333.1	107.668	252.332	-72.3323
1 6 7 5 2 4 3	1321.4	3433.9	100.037	259.963	-79.9634
1 6 7 5 3 2 4	2152.2	2603.1	162.932	197.068	-17.0677
1 6 7 5 3 4 2	2152.2	2603.1	162.932	197.068	-17.0677
1 6 7 5 4 2 3	1321.4	3433.9	100.037	259.963	-79.9634
1 6 7 5 4 3 2	2051.4	2703.9	155.301	204.699	-24.6988
1 7 2 3 4 5 6	1618.5	3136.8	122.529	237.471	-57.4715
1 7 2 3 4 6 5	1618.5	3136.8	122.529	237.471	-57.4715
1 7 2 3 5 4 6	1618.5	3136.8	122.529	237.471	-57.4715
1 7 2 3 5 6 4	1618.5	3136.8	122.529	237.471	-57.4715
1 7 2 3 6 4 5	1618.5	3136.8	122.529	237.471	-57.4715
1 7 2 3 6 5 4	1618.5	3136.8	122.529	237.471	-57.4715
1 7 2 4 3 5 6	1517.7	3237.6	114.897	245.103	-65.1025
1 7 2 4 3 6 5	1517.7	3237.6	114.897	245.103	-65.1025
1 7 2 4 5 3 6	1364.2	3391.1	103.277	256.723	-76.7232
1 7 2 4 5 6 3	1321.4	3433.9	100.037	259.963	-79.9634
1 7 2 4 6 3 5	1474.9	3280.4	111.657	248.343	-68.3427
1 7 2 4 6 5 3	1321.4	3433.9	100.037	259.963	-79.9634
1 7 2 5 3 4 6	1465	3290.3	110.908	249.092	-69.0922
1 7 2 5 3 6 4	1465	3290.3	110.908	249.092	-69.0922
1 7 2 5 4 3 6	1364.2	3391.1	103.277	256.723	-76.7232
1 7 2 5 4 6 3	1321.4	3433.9	100.037	259.963	-79.9634
1 7 2 5 6 3 4	1422.2	3333.1	107.668	252.332	-72.3323
1 7 2 5 6 4 3	1321.4	3433.9	100.037	259.963	-79.9634
1 7 2 6 3 4 5	1575.7	3179.6	119.288	240.712	-60.7116
1 7 2 6 3 5 4	1575.7	3179.6	119.288	240.712	-60.7116
1 7 2 6 4 3 5	1474.9	3280.4	111.657	248.343	-68.3427
1 7 2 6 4 5 3	1321.4	3433.9	100.037	259.963	-79.9634
1 7 2 6 5 3 4	1422.2	3333.1	107.668	252.332	-72.3323
1 7 2 6 5 4 3	1321.4	3433.9	100.037	259.963	-79.9634
1 7 3 2 4 5 6	2348.5	2406.8	177.793	182.207	-2.2068
1 7 3 2 4 6 5	2348.5	2406.8	177.793	182.207	-2.2068
1 7 3 2 5 4 6	2348.5	2406.8	177.793	182.207	-2.2068
1 7 3 2 5 6 4	2348.5	2406.8	177.793	182.207	-2.2068
1 7 3 2 6 4 5	2348.5	2406.8	177.793	182.207	-2.2068
1 7 3 2 6 5 4	2348.5	2406.8	177.793	182.207	-2.2068
1 7 3 4 2 5 6	2348.5	2406.8	177.793	182.207	-2.2068
1 7 3 4 2 6 5	2348.5	2406.8	177.793	182.207	-2.2068
1 7 3 4 5 2 6	2348.5	2406.8	177.793	182.207	-2.2068
1 7 3 4 5 6 2	2348.5	2406.8	177.793	182.207	-2.2068
1 7 3 4 6 2 5	2348.5	2406.8	177.793	182.207	-2.2068
1 7 3 4 6 5 2	2348.5	2406.8	177.793	182.207	-2.2068
1 7 3 5 2 4 6	2348.5	2406.8	177.793	182.207	-2.2068
1 7 3 5 2 6 4	2348.5	2406.8	177.793	182.207	-2.2068
1 7 3 5 4 2 6	2348.5	2406.8	177.793	182.207	-2.2068
1 7 3 5 4 6 2	2348.5	2406.8	177.793	182.207	-2.2068
1 7 3 5 6 2 4	2348.5	2406.8	177.793	182.207	-2.2068
1 7 3 5 6 4 2	2348.5	2406.8	177.793	182.207	-2.2068
1 7 3 6 2 4 5	2348.5	2406.8	177.793	182.207	-2.2068
1 7 3 6 2 5 4	2348.5	2406.8	177.793	182.207	-2.2068
1 7 3 6 4 2 5	2348.5	2406.8	177.793	182.207	-2.2068
1 7 3 6 4 5 2	2348.5	2406.8	177.793	182.207	-2.2068
1 7 3 6 5 2 4	2348.5	2406.8	177.793	182.207	-2.2068
1 7 3 6 5 4 2	2348.5	2406.8	177.793	182.207	-2.2068
1 7 4 2 3 5 6	1517.7	3237.6	114.897	245.103	-65.1025
1 7 4 2 3 6 5	1517.7	3237.6	114.897	245.103	-65.1025
1 7 4 2 5 3 6	1364.2	3391.1	103.277	256.723	-76.7232
1 7 4 2 5 6 3	1321.4	3433.9	100.037	259.963	-79.9634
1 7 4 2 6 3 5	1474.9	3280.4	111.657	248.343	-68.3427
1 7 4 2 6 5 3	1321.4	3433.9	100.037	259.963	-79.9634
1 7 4 3 2 5 6	2247.7	2507.6	170.162	189.838	-9.83787
1 7 4 3 2 6 5	2247.7	2507.6	170.162	189.838	-9.83787
1 7 4 3 5 2 6	2247.7	2507.6	170.162	189.838	-9.83787
1 7 4 3 5 6 2	2247.7	2507.6	170.162	189.838	-9.83787
1 7 4 3 6 2 5	2247.7	2507.6	170.162	189.838	-9.83787
1 7 4 3 6 5 2	2247.7	2507.6	170.162	189.838	-9.83787
1 7 4 5 2 3 6	1364.2	3391.1	103.277	256.723	-76.7232
1 7 4 5 2 6 3	1321.4	3433.9	100.037	259.963	-79.9634
1 7 4 5 3 2 6	2094.2	2661.1	158.541	201.459	-21.4586
1 7 4 5 3 6 2	2094.2	2661.1	158.541	201.459	-21.4586
1 7 4 5 6 2 3	1321.4	3433.9	100.037	259.963	-79.9634
1 7 4 5 6 3 2	2051.4	2703.9	155.301	204.699	-24.6988
1 7 4 6 2 3 5	1474.9	3280.4	111.657	248.343	-68.3427
1 7 4 6 2 5 3	1321.4	3433.9	100.037	259.963	-79.9634
1 7 4 6 3 2 5	2204.9	2550.4	166.922	193.078	-13.078
1 7 4 6 3 5 2	2204.9	2550.4	166.922	193.078	-13.078
1 7 4 6 5 2 3	1321.4	3433.9	100.037	259.963	-79.9634
1 7 4 6 5 3 2	2051.4	2703.9	155.301	204.699	-24.6988
1 7 5 2 3 4 6	1465	3290.3	110.908	249.092	-69.0922
1 7 5 2 3 6 4	1465	3290.3	110.908	249.092	-69.0922
1 7 5 2 4 3 6	1364.2	3391.1	103.277	256.723	-76.7232
1 7 5 2 4 6 3	1321.4	3433.9	100.037	259.963	-79.9634
1 7 5 2 6 3 4	1422.2	3333.1	107.668	252.332	-72.3323
1 7 5 2 6 4 3	1321.4	3433.9	100.037	259.963	-79.9634
1 7 5 3 2 4 6	2195	2560.3	166.172	193.828	-13.8275
1 7 5 3 2 6 4	2195	2560.3	166.172	193.828	-13.8275
1 7 5 3 4 2 6	2195	2560.3	166.172	193.828	-13.8275
1 7 5 3 4 6 2	2195	2560.3	166.172	193.828	-13.8275
1 7 5 3 6 2 4	2195	2560.3	166.172	193.828	-13.8275
1 7 5 3 6 4 2	2195	2560.3	166.172	193.828	-13.8275
1 7 5 4 2 3 6	1364.2	3391.1	103.277	256.723	-76.7232
1 7 5 4 2 6 3	1321.4	3433.9	100.037	259.963	-79.9634
1 7 5 4 3 2 6	2094.2	2661.1	158.541	201.459	-21.4586
1 7 5 4 3 6 2	2094.2	2661.1	158.541	201.459	-21.4586
1 7 5 4 6 2 3	1321.4	3433.9	100.037	259.963	-79.9634
1 7 5 4 6 3 2	2051.4	2703.9	155.301	204.699	-24.6988
1 7 5 6 2 3 4	1422.2	3333.1	107.668	252.332	-72.3323
1 7 5 6 2 4 3	1321.4	3433.9	100.037	259.963	-79.9634
1 7 5 6 3 2 4	2152.2	2603.1	162.932	197.068	-17.0677
1 7 5 6 3 4 2	2152.2	2603.1	162.932	197.068	-17.0677
1 7 5 6 4 2 3	1321.4	3433.9	100.037	259.963	-79.9634
1 7 5 6 4 3 2	2051.4	2703.9	155.301	204.699	-24.6988
1 7 6 2 3 4 5	1575.7	3179.6	119.288	240.712	-60.7116
1 7 6 2 3 5 4	1575.7	3179.6	119.288	240.712	-60.7116
1 7 6 2 4 3 5	1474.9	3280.4	111.657	248.343	-68.3427
1 7 6 2 4 5 3	1321.4	3433.9	100.037	259.963	-79.9634
1 7 6 2 5 3 4	1422.2	3333.1	107.668	252.332	-72.3323
1 7 6 2 5 4 3	1321.4	3433.9	100.037	259.963	-79.9634
1 7 6 3 2 4 5	2305.7	2449.6	174.553	185.447	-5.44697
1 7 6 3 2 5 4	2305.7	2449.6	174.553	185.447	-5.44697
1 7 6 3 4 2 5	2305.7	2449.6	174.553	185.447	-5.44697
1 7 6 3 4 5 2	2305.7	2449.6	174.553	185.447	-5.44697
1 7 6 3 5 2 4	2305.7	2449.6	174.553	185.447	-5.44697
1 7 6 3 5 4 2	2305.7	2449.6	174.553	185.447	-5.44697
1 7 6 4 2 3 5	1474.9	3280.4	111.657	248.343	-68.3427
1 7 6 4 2 5 3	1321.4	3433.9	100.037	259.963	-79.9634
1 7 6 4 3 2 5	2204.9	2550.4	166.922	193.078	-13.078
1 7 6 4 3 5 2	2204.9	2550.4	166.922	193.078	-13.078
1 7 6 4 5 2 3	1321.4	3433.9	100.037	259.963	-79.9634
1 7 6 4 5 3 2	2051.4	2703.9	155.301	204.699	-24.6988
1 7 6 5 2 3 4	1422.2	3333.1	107.668	252.332	-72.3323
1 7 6 5 2 4 3	1321.4	3433.9	100.037	259.963	-79.9634
1 7 6 5 3 2 4	2152.2	2603.1	162.932	197.068	-17.0677
1 7 6 5 3 4 2	2152.2	2603.1	162.932	197.068	-17.0677
1 7 6 5 4 2 3	1321.4	3433.9	100.037	259.963	-79.9634
1 7 6 5 4 3 2	2051.4	2703.9	155.301	204.699	-24.6988
1' 2 3 4 5 6 7	2224.6	2530.7	168.413	191.587	-11.5867
1' 2 3 4 5 7 6	2224.6	2530.7	168.413	191.587	-11.5867
1' 2 3 4 6 5 7	2224.6	2530.7	168.413	191.587	-11.5867
1' 2 3 4 6 7 5	2224.6	2530.7	168.413	191.587	-11.5867
1' 2 3 4 7 5 6	2224.6	2530.7	168.413	191.587	-11.5867
1' 2 3 4 7 6 5	2224.6	2530.7	168.413	191.587	-11.5867
1' 2 3 5 4 6 7	2224.6	2530.7	168.413	191.587	-11.5867
1' 2 3 5 4 7 6	2224.6	2530.7	168.413	191.587	-11.5867
1' 2 3 5 6 4 7	2224.6	2530.7	168.413	191.587	-11.5867
1' 2 3 5 6 7 4	2224.6	2530.7	168.413	191.587	-11.5867
1' 2 3 5 7 4 6	2224.6	2530.7	168.413	191.587	-11.5867
1' 2 3 5 7 6 4	2224.6	2530.7	168.413	191.587	-11.5867
1' 2 3 6 4 5 7	2224.6	2530.7	168.413	191.587	-11.5867
1' 2 3 6 4 7 5	2224.6	2530.7	168.413	191.587	-11.5867
1' 2 3 6 5 4 7	2224.6	2530.7	168.413	191.587	-11.5867
1' 2 3 6 5 7 4	2224.6	2530.7	168.413	191.587	-11.5867
1' 2 3 6 7 4 5	2224.6	2530.7	168.413	191.587	-11.5867
1' 2 3 6 7 5 4	2224.6	2530.7	168.413	191.587	-11.5867
1' 2 3 7 4 5 6	2224.6	2530.7	168.413	191.587	-11.5867
1' 2 3 7 4 6 5	2224.6	2530.7	168.413	191.587	-11.5867
1' 2 3 7 5 4 6	2224.6	2530.7	168.413	191.587	-11.5867
1' 2 3 7 5 6 4	2224.6	2530.7	168.413	191.587	-11.5867
1' 2 3 7 6 4 5	2224.6	2530.7	168.413	191.587	-11.5867
1' 2 3 7 6 5 4	2224.6	2530.7	168.413	191.587	-11.5867
1' 2 4 3 5 6 7	2123.8	2631.5	160.782	199.218	-19.2177
1' 2 4 3 5 7 6	2123.8	2631.5	160.782	199.218	-19.2177
1' 2 4 3 6 5 7	2123.8	2631.5	160.782	199.218	-19.2177
1' 2 4 3 6 7 5	2123.8	2631.5	160.782	199.218	-19.2177
1' 2 4 3 7 5 6	2123.8	2631.5	160.782	199.218	-19.2177
1' 2 4 3 7 6 5	2123.8	2631.5	160.782	199.218	-19.2177
1' 2 4 5 3 6 7	1970.3	2785	149.162	210.838	-30.8384
1' 2 4 5 3 7 6	1970.3	2785	149.162	210.838	-30.8384
1' 2 4 5 6 3 7	1927.5	2827.8	145.921	214.079	-34.0786
1' 2 4 5 6 7 3	1171	3584.3	88.6506	271.349	-91.3494
1' 2 4 5 7 3 6	1213.8	3541.5	91.8907	268.109	-88.1093
1' 2 4 5 7 6 3	1171	3584.3	88.6506	271.349	-91.3494
1' 2 4 6 3 5 7	2081	2674.3	157.542	202.458	-22.4579
1' 2 4 6 3 7 5	2081	2674.3	157.542	202.458	-22.4579
1' 2 4 6 5 3 7	1927.5	2827.8	145.921	214.079	-34.0786
1' 2 4 6 5 7 3	1171	3584.3	88.6506	271.349	-91.3494
1' 2 4 6 7 3 5	1324.5	3430.8	100.271	259.729	-79.7287
1' 2 4 6 7 5 3	1171	3584.3	88.6506	271.349	-91.3494
1' 2 4 7 3 5 6	1367.3	3388	103.511	256.489	-76.4885
1' 2 4 7 3 6 5	1367.3	3388	103.511	256.489	-76.4885
1' 2 4 7 5 3 6	1213.8	3541.5	91.8907	268.109	-88.1093
1' 2 4 7 5 6 3	1171	3584.3	88.6506	271.349	-91.3494
1' 2 4 7 6 3 5	1324.5	3430.8	100.271	259.729	-79.7287
1' 2 4 7 6 5 3	1171	3584.3	88.6506	271.349	-91.3494
1' 2 5 3 4 6 7	2071.1	2684.2	156.793	203.207	-23.2074
1' 2 5 3 4 7 6	2071.1	2684.2	156.793	203.207	-23.2074
1' 2 5 3 6 4 7	2071.1	2684.2	156.793	203.207	-23.2074
1' 2 5 3 6 7 4	2071.1	2684.2	156.793	203.207	-23.2074
1' 2 5 3 7 4 6	2071.1	2684.2	156.793	203.207	-23.2074
1' 2 5 3 7 6 4	2071.1	2684.2	156.793	203.207	-23.2074
1' 2 5 4 3 6 7	1970.3	2785	149.162	210.838	-30.8384
1' 2 5 4 3 7 6	1970.3	2785	149.162	210.838	-30.8384
1' 2 5 4 6 3 7	1927.5	2827.8	145.921	214.079	-34.0786
1' 2 5 4 6 7 3	1171	3584.3	88.6506	271.349	-91.3494
1' 2 5 4 7 3 6	1213.8	3541.5	91.8907	268.109	-88.1093
1' 2 5 4 7 6 3	1171	3584.3	88.6506	271.349	-91.3494
1' 2 5 6 3 4 7	2028.3	2727	153.552	206.448	-26.4475
1' 2 5 6 3 7 4	2028.3	2727	153.552	206.448	-26.4475
1' 2 5 6 4 3 7	1927.5	2827.8	145.921	214.079	-34.0786
1' 2 5 6 4 7 3	1171	3584.3	88.6506	271.349	-91.3494
1' 2 5 6 7 3 4	1271.8	3483.5	96.2816	263.718	-83.7184
1' 2 5 6 7 4 3	1171	3584.3	88.6506	271.349	-91.3494
1' 2 5 7 3 4 6	1314.6	3440.7	99.5218	260.478	-80.4782
1' 2 5 7 3 6 4	1314.6	3440.7	99.5218	260.478	-80.4782
1' 2 5 7 4 3 6	1213.8	3541.5	91.8907	268.109	-88.1093
1' 2 5 7 4 6 3	1171	3584.3	88.6506	271.349	-91.3494
1' 2 5 7 6 3 4	1271.8	3483.5	96.2816	263.718	-83.7184
1' 2 5 7 6 4 3	1171	3584.3	88.6506	271.349	-91.3494
1' 2 6 3 4 5 7	2181.8	2573.5	165.173	194.827	-14.8268
1' 2 6 3 4 7 5	2181.8	2573.5	165.173	194.827	-14.8268
1' 2 6 3 5 4 7	2181.8	2573.5	165.173	194.827	-14.8268
1' 2 6 3 5 7 4	2181.8	2573.5	165.173	194.827	-14.8268
1' 2 6 3 7 4 5	2181.8	2573.5	165.173	194.827	-14.8268
1' 2 6 3 7 5 4	2181.8	2573.5	165.173	194.827	-14.8268
1' 2 6 4 3 5 7	2081	2674.3	157.542	202.458	-22.4579
1' 2 6 4 3 7 5	2081	2674.3	157.542	202.458	-22.4579
1' 2 6 4 5 3 7	1927.5	2827.8	145.921	214.079	-34.0786
1' 2 6 4 5 7 3	1171	3584.3	88.6506	271.349	-91.3494
1' 2 6 4 7 3 5	1324.5	3430.8	100.271	259.729	-79.7287
1' 2 6 4 7 5 3	1171	3584.3	88.6506	271.349	-91.3494
1' 2 6 5 3 4 7	2028.3	2727	153.552	206.448	-26.4475
1' 2 6 5 3 7 4	2028.3	2727	153.552	206.448	-26.4475
1' 2 6 5 4 3 7	1927.5	2827.8	145.921	214.079	-34.0786
1' 2 6 5 4 7 3	1171	3584.3	88.6506	271.349	-91.3494
1' 2 6 5 7 3 4	1271.8	3483.5	96.2816	263.718	-83.7184
1' 2 6 5 7 4 3	1171	3584.3	88.6506	271.349	-91.3494
1' 2 6 7 3 4 5	1425.3	3330	107.902	252.098	-72.0977
1' 2 6 7 3 5 4	1425.3	3330	107.902	252.098	-72.0977
1' 2 6 7 4 3 5	1324.5	3430.8	100.271	259.729	-79.7287
1' 2 6 7 4 5 3	1171	3584.3	88.6506	271.349	-91.3494
1' 2 6 7 5 3 4	1271.8	3483.5	96.2816	263.718	-83.7184
1' 2 6 7 5 4 3	1171	3584.3	88.6506	271.349	-91.3494
1' 2 7 3 4 5 6	1468.1	3287.2	111.143	248.857	-68.8575
1' 2 7 3 4 6 5	1468.1	3287.2	111.143	248.857	-68.8575
1' 2 7 3 5 4 6	1468.1	3287.2	111.143	248.857	-68.8575
1' 2 7 3 5 6 4	1468.1	3287.2	111.143	248.857	-68.8575
1' 2 7 3 6 4 5	1468.1	3287.2	111.143	248.857	-68.8575
1' 2 7 3 6 5 4	1468.1	3287.2	111.143	248.857	-68.8575
1' 2 7 4 3 5 6	1367.3	3388	103.511	256.489	-76.4885
1' 2 7 4 3 6 5	1367.3	3388	103.511	256.489	-76.4885
1' 2 7 4 5 3 6	1213.8	3541.5	91.8907	268.109	-88.1093
1' 2 7 4 5 6 3	1171	3584.3	88.6506	271.349	-91.3494
1' 2 7 4 6 3 5	1324.5	3430.8	100.271	259.729	-79.7287
1' 2 7 4 6 5 3	1171	3584.3	88.6506	271.349	-91.3494
1' 2 7 5 3 4 6	1314.6	3440.7	99.5218	260.478	-80.4782
1' 2 7 5 3 6 4	1314.6	3440.7	99.5218	260.478	-80.4782
1' 2 7 5 4 3 6	1213.8	3541.5	91.8907	268.109	-88.1093
1' 2 7 5 4 6 3	1171	3584.3	88.6506	271.349	-91.3494
1' 2 7 5 6 3 4	1271.8	3483.5	96.2816	263.718	-83.7184
1' 2 7 5 6 4 3	1171	3584.3	88.6506	271.349	-91.3494
1' 2 7 6 3 4 5	1425.3	3330	107.902	252.098	-72.0977
1' 2 7 6 3 5 4	1425.3	3330	107.902	252.098	-72.0977
1' 2 7 6 4 3 5	1324.5	3430.8	100.271	259.729	-79.7287
1' 2 7 6 4 5 3	1171	3584.3	88.6506	271.349	-91.3494
1' 2 7 6 5 3 4	1271.8	3483.5	96.2816	263.718	-83.7184
1' 2 7 6 5 4 3	1171	3584.3	88.6506	271.349	-91.3494
1' 3 2 4 5 6 7	2954.6	1800.7	223.678	136.322	43.678
1' 3 2 4 5 7 6	2954.6	1800.7	223.678	136.322	43.678
1' 3 2 4 6 5 7	2954.6	1800.7	223.678	136.322	43.678
1' 3 2 4 6 7 5	2954.6	1800.7	223.678	136.322	43.678
1' 3 2 4 7 5 6	2954.6	1800.7	223.678	136.322	43.678
1' 3 2 4 7 6 5	2954.6	1800.7	223.678	136.322	43.678
1' 3 2 5 4 6 7	2954.6	1800.7	223.678	136.322	43.678
1' 3 2 5 4 7 6	2954.6	1800.7	223.678	136.322	43.678
1' 3 2 5 6 4 7	2954.6	1800.7	223.678	136.322	43.678
1' 3 2 5 6 7 4	2954.6	1800.7	223.678	136.322	43.678
1' 3 2 5 7 4 6	2954.6	1800.7	223.678	136.322	43.678
1' 3 2 5 7 6 4	2954.6	1800.7	223.678	136.322	43.678
1' 3 2 6 4 5 7	2954.6	1800.7	223.678	136.322	43.678
1' 3 2 6 4 7 5	2954.6	1800.7	223.678	136.322	43.678
1' 3 2 6 5 4 7	2954.6	1800.7	223.678	136.322	43.678
1' 3 2 6 5 7 4	2954.6	1800.7	223.678	136.322	43.678
1' 3 2 6 7 4 5	2954.6	1800.7	223.678	136.322	43.678
1' 3 2 6 7 5 4	2954.6	1800.7	223.678	136.322	43.678
1' 3 2 7 4 5 6	2954.6	1800.7	223.678	136.322	43.678
1' 3 2 7 4 6 5	2954.6	1800.7	223.678	136.322	43.678
1' 3 2 7 5 4 6	2954.6	1800.7	223.678	136.322	43.678
1' 3 2 7 5 6 4	2954.6	1800.7	223.678	136.322	43.678
1' 3 2 7 6 4 5	2954.6	1800.7	223.678	136.322	43.678
1' 3 2 7 6 5 4	2954.6	1800.7	223.678	136.322	43.678
1' 3 4 2 5 6 7	2954.6	1800.7	223.678	136.322	43.678
1' 3 4 2 5 7 6	2954.6	1800.7	223.678	136.322	43.678
1' 3 4 2 6 5 7	2954.6	1800.7	223.678	136.322	43.678
1' 3 4 2 6 7 5	2954.6	1800.7	223.678	136.322	43.678
1' 3 4 2 7 5 6	2954.6	1800.7	223.678	136.322	43.678
1' 3 4 2 7 6 5	2954.6	1800.7	223.678	136.322	43.678
1' 3 4 5 2 6 7	2954.6	1800.7	223.678	136.322	43.678
1' 3 4 5 2 7 6	2954.6	1800.7	223.678	136.322	43.678
1' 3 4 5 6 2 7	2954.6	1800.7	223.678	136.322	43.678
1' 3 4 5 6 7 2	2954.6	1800.7	223.678	136.322	43.678
1' 3 4 5 7 2 6	2954.6	1800.7	223.678	136.322	43.678
1' 3 4 5 7 6 2	2954.6	1800.7	223.678	136.322	43.678
1' 3 4 6 2 5 7	2954.6	1800.7	223.678	136.322	43.678
1' 3 4 6 2 7 5	2954.6	1800.7	223.678	136.322	43.678
1' 3 4 6 5 2 7	2954.6	1800.7	223.678	136.322	43.678
1' 3 4 6 5 7 2	2954.6	1800.7	223.678	136.322	43.678
1' 3 4 6 7 2 5	2954.6	1800.7	223.678	136.322	43.678
1' 3 4 6 7 5 2	2954.6	1800.7	223.678	136.322	43.678
1' 3 4 7 2 5 6	2954.6	1800.7	223.678	136.322	43.678
1' 3 4 7 2 6 5	2954.6	1800.7	223.678	136.322	43.678
1' 3 4 7 5 2 6	2954.6	1800.7	223.678	136.322	43.678
1' 3 4 7 5 6 2	2954.6	1800.7	223.678	136.322	43.678
1' 3 4 7 6 2 5	2954.6	1800.7	223.678	136.322	43.678
1' 3 4 7 6 5 2	2954.6	1800.7	223.678	136.322	43.678
1' 3 5 2 4 6 7	2954.6	1800.7	223.678	136.322	43.678
1' 3 5 2 4 7 6	2954.6	1800.7	223.678	136.322	43.678
1' 3 5 2 6 4 7	2954.6	1800.7	223.678	136.322	43.678
1' 3 5 2 6 7 4	2954.6	1800.7	223.678	136.322	43.678
1' 3 5 2 7 4 6	2954.6	1800.7	223.678	136.322	43.678
1' 3 5 2 7 6 4	2954.6	1800.7	223.678	136.322	43.678
1' 3 5 4 2 6 7	2954.6	1800.7	223.678	136.322	43.678
1' 3 5 4 2 7 6	2954.6	1800.7	223.678	136.322	43.678
1' 3 5 4 6 2 7	2954.6	1800.7	223.678	136.322	43.678
1' 3 5 4 6 7 2	2954.6	1800.7	223.678	136.322	43.678
1' 3 5 4 7 2 6	2954.6	1800.7	223.678	136.322	43.678
1' 3 5 4 7 6 2	2954.6	1800.7	223.678	136.322	43.678
1' 3 5 6 2 4 7	2954.6	1800.7	223.678	136.322	43.678
1' 3 5 6 2 7 4	2954.6	1800.7	223.678	136.322	43.678
1' 3 5 6 4 2 7	2954.6	1800.7	223.678	136.322	43.678
1' 3 5 6 4 7 2	2954.6	1800.7	223.678	136.322	43.678
1' 3 5 6 7 2 4	2954.6	1800.7	223.678	136.322	43.678
1' 3 5 6 7 4 2	2954.6	1800.7	223.678	136.322	43.678
1' 3 5 7 2 4 6	2954.6	1800.7	223.678	136.322	43.678
1' 3 5 7 2 6 4	2954.6	1800.7	223.678	136.322	43.678
1' 3 5 7 4 2 6	2954.6	1800.7	223.678	136.322	43.678
1' 3 5 7 4 6 2	2954.6	1800.7	223.678	136.322	43.678
1' 3 5 7 6 2 4	2954.6	1800.7	223.678	136.322	43.678
1' 3 5 7 6 4 2	2954.6	1800.7	223.678	136.322	43.678
1' 3 6 2 4 5 7	2954.6	1800.7	223.678	136.322	43.678
1' 3 6 2 4 7 5	2954.6	1800.7	223.678	136.322	43.678
1' 3 6 2 5 4 7	2954.6	1800.7	223.678	136.322	43.678
1' 3 6 2 5 7 4	2954.6	1800.7	223.678	136.322	43.678
1' 3 6 2 7 4 5	2954.6	1800.7	223.678	136.322	43.678
1' 3 6 2 7 5 4	2954.6	1800.7	223.678	136.322	43.678
1' 3 6 4 2 5 7	2954.6	1800.7	223.678	136.322	43.678
1' 3 6 4 2 7 5	2954.6	1800.7	223.678	136.322	43.678
1' 3 6 4 5 2 7	2954.6	1800.7	223.678	136.322	43.678
1' 3 6 4 5 7 2	2954.6	1800.7	223.678	136.322	43.678
1' 3 6 4 7 2 5	2954.6	1800.7	223.678	136.322	43.678
1' 3 6 4 7 5 2	2954.6	1800.7	223.678	136.322	43.678
1' 3 6 5 2 4 7	2954.6	1800.7	223.678	136.322	43.678
1' 3 6 5 2 7 4	2954.6	1800.7	223.678	136.322	43.678
1' 3 6 5 4 2 7	2954.6	1800.7	223.678	136.322	43.678
1' 3 6 5 4 7 2	2954.6	1800.7	223.678	136.322	43.678
1' 3 6 5 7 2 4	2954.6	1800.7	223.678	136.322	43.678
1' 3 6 5 7 4 2	2954.6	1800.7	223.678	136.322	43.678
1' 3 6 7 2 4 5	2954.6	1800.7	223.678	136.322	43.678
1' 3 6 7 2 5 4	2954.6	1800.7	223.678	136.322	43.678
1' 3 6 7 4 2 5	2954.6	1800.7	223.678	136.322	43.678
1' 3 6 7 4 5 2	2954.6	1800.7	223.678	136.322	43.678
1' 3 6 7 5 2 4	2954.6	1800.7	223.678	136.322	43.678
1' 3 6 7 5 4 2	2954.6	1800.7	223.678	136.322	43.678
1' 3 7 2 4 5 6	2954.6	1800.7	223.678	136.322	43.678
1' 3 7 2 4 6 5	2954.6	1800.7	223.678	136.322	43.678
1' 3 7 2 5 4 6	2954.6	1800.7	223.678	136.322	43.678
1' 3 7 2 5 6 4	2954.6	1800.7	223.678	136.322	43.678
1' 3 7 2 6 4 5	2954.6	1800.7	223.678	136.322	43.678
1' 3 7 2 6 5 4	2954.6	1800.7	223.678	136.322	43.678
1' 3 7 4 2 5 6	2954.6	1800.7	223.678	136.322	43.678
1' 3 7 4 2 6 5	2954.6	1800.7	223.678	136.322	43.678
1' 3 7 4 5 2 6	2954.6	1800.7	223.678	136.322	43.678
1' 3 7 4 5 6 2	2954.6	1800.7	223.678	136.322	43.678
1' 3 7 4 6 2 5	2954.6	1800.7	223.678	136.322	43.678
1' 3 7 4 6 5 2	2954.6	1800.7	223.678	136.322	43.678
1' 3 7 5 2 4 6	2954.6	1800.7	223.678	136.322	43.678
1' 3 7 5 2 6 4	2954.6	1800.7	223.678	136.322	43.678
1' 3 7 5 4 2 6	2954.6	1800.7	223.678	136.322	43.678
1' 3 7 5 4 6 2	2954.6	1800.7	223.678	136.322	43.678
1' 3 7 5 6 2 4	2954.6	1800.7	223.678	136.322	43.678
1' 3 7 5 6 4 2	2954.6	1800.7	223.678	136.322	43.678
1' 3 7 6 2 4 5	2954.6	1800.7	223.678	136.322	43.678
1' 3 7 6 2 5 4	2954.6	1800.7	223.678	136.322	43.678
1' 3 7 6 4 2 5	2954.6	1800.7	223.678	136.322	43.678
1' 3 7 6 4 5 2	2954.6	1800.7	223.678	136.322	43.678
1' 3 7 6 5 2 4	2954.6	1800.7	223.678	136.322	43.678
1' 3 7 6 5 4 2	2954.6	1800.7	223.678	136.322	43.678
1' 4 2 3 5 6 7	2123.8	2631.5	160.782	199.218	-19.2177
1' 4 2 3 5 7 6	2123.8	2631.5	160.782	199.218	-19.2177
1' 4 2 3 6 5 7	2123.8	2631.5	160.782	199.218	-19.2177
1' 4 2 3 6 7 5	2123.8	2631.5	160.782	199.218	-19.2177
1' 4 2 3 7 5 6	2123.8	2631.5	160.782	199.218	-19.2177
1' 4 2 3 7 6 5	2123.8	2631.5	160.782	199.218	-19.2177
1' 4 2 5 3 6 7	1970.3	2785	149.162	210.838	-30.8384
1' 4 2 5 3 7 6	1970.3	2785	149.162	210.838	-30.8384
1' 4 2 5 6 3 7	1927.5	2827.8	145.921	214.079	-34.0786
1' 4 2 5 6 7 3	1171	3584.3	88.6506	271.349	-91.3494
1' 4 2 5 7 3 6	1213.8	3541.5	91.8907	268.109	-88.1093
1' 4 2 5 7 6 3	1171	3584.3	88.6506	271.349	-91.3494
1' 4 2 6 3 5 7	2081	2674.3	157.542	202.458	-22.4579
1' 4 2 6 3 7 5	2081	2674.3	157.542	202.458	-22.4579
1' 4 2 6 5 3 7	1927.5	2827.8	145.921	214.079	-34.0786
1' 4 2 6 5 7 3	1171	3584.3	88.6506	271.349	-91.3494
1' 4 2 6 7 3 5	1324.5	3430.8	100.271	259.729	-79.7287
1' 4 2 6 7 5 3	1171	3584.3	88.6506	271.349	-91.3494
1' 4 2 7 3 5 6	1367.3	3388	103.511	256.489	-76.4885
1' 4 2 7 3 6 5	1367.3	3388	103.511	256.489	-76.4885
1' 4 2 7 5 3 6	1213.8	3541.5	91.8907	268.109	-88.1093
1' 4 2 7 5 6 3	1171	3584.3	88.6506	271.349	-91.3494
1' 4 2 7 6 3 5	1324.5	3430.8	100.271	259.729	-79.7287
1' 4 2 7 6 5 3	1171	3584.3	88.6506	271.349	-91.3494
1' 4 3 2 5 6 7	2853.8	1901.5	216.047	143.953	36.0469
1' 4 3 2 5 7 6	2853.8	1901.5	216.047	143.953	36.0469
1' 4 3 2 6 5 7	2853.8	1901.5	216.047	143.953	36.0469
1' 4 3 2 6 7 5	2853.8	1901.5	216.047	143.953	36.0469
1' 4 3 2 7 5 6	2853.8	1901.5	216.047	143.953	36.0469
1' 4 3 2 7 6 5	2853.8	1901.5	216.047	143.953	36.0469
1' 4 3 5 2 6 7	2853.8	1901.5	216.047	143.953	36.0469
1' 4 3 5 2 7 6	2853.8	1901.5	216.047	143.953	36.0469
1' 4 3 5 6 2 7	2853.8	1901.5	216.047	143.953	36.0469
1' 4 3 5 6 7 2	2853.8	1901.5	216.047	143.953	36.0469
1' 4 3 5 7 2 6	2853.8	1901.5	216.047	143.953	36.0469
1' 4 3 5 7 6 2	2853.8	1901.5	216.047	143.953	36.0469
1' 4 3 6 2 5 7	2853.8	1901.5	216.047	143.953	36.0469
1' 4 3 6 2 7 5	2853.8	1901.5	216.047	143.953	36.0469
1' 4 3 6 5 2 7	2853.8	1901.5	216.047	143.953	36.0469
1' 4 3 6 5 7 2	2853.8	1901.5	216.047	143.953	36.0469
1' 4 3 6 7 2 5	2853.8	1901.5	216.047	143.953	36.0469
1' 4 3 6 7 5 2	2853.8	1901.5	216.047	143.953	36.0469
1' 4 3 7 2 5 6	2853.8	1901.5	216.047	143.953	36.0469
1' 4 3 7 2 6 5	2853.8	1901.5	216.047	143.953	36.0469
1' 4 3 7 5 2 6	2853.8	1901.5	216.047	143.953	36.0469
1' 4 3 7 5 6 2	2853.8	1901.5	216.047	143.953	36.0469
1' 4 3 7 6 2 5	2853.8	1901.5	216.047	143.953	36.0469
1' 4 3 7 6 5 2	2853.8	1901.5	216.047	143.953	36.0469
1' 4 5 2 3 6 7	1970.3	2785	149.162	210.838	-30.8384
1' 4 5 2 3 7 6	1970.3	2785	149.162	210.838	-30.8384
1' 4 5 2 6 3 7	1927.5	2827.8	145.921	214.079	-34.0786
1' 4 5 2 6 7 3	1171	3584.3	88.6506	271.349	-91.3494
1' 4 5 2 7 3 6	1213.8	3541.5	91.8907	268.109	-88.1093
1' 4 5 2 7 6 3	1171	3584.3	88.6506	271.349	-91.3494
1' 4 5 3 2 6 7	2700.3	2055	204.426	155.574	24.4262
1' 4 5 3 2 7 6	2700.3	2055	204.426	155.574	24.4262
1' 4 5 3 6 2 7	2700.3	2055	204.426	155.574	24.4262
1' 4 5 3 6 7 2	2700.3	2055	204.426	155.574	24.4262
1' 4 5 3 7 2 6	2700.3	2055	204.426	155.574	24.4262
1' 4 5 3 7 6 2	2700.3	2055	204.426	155.574	24.4262
1' 4 5 6 2 3 7	1927.5	2827.8	145.921	214.079	-34.0786
1' 4 5 6 2 7 3	1171	3584.3	88.6506	271.349	-91.3494
1' 4 5 6 3 2 7	2657.5	2097.8	201.186	158.814	21.186
1' 4 5 6 3 7 2	2657.5	2097.8	201.186	158.814	21.186
1' 4 5 6 7 2 3	1171	3584.3	88.6506	271.349	-91.3494
1' 4 5 6 7 3 2	1901	2854.3	143.915	216.085	-36.0848
1' 4 5 7 2 3 6	1213.8	3541.5	91.8907	268.109	-88.1093
1' 4 5 7 2 6 3	1171	3584.3	88.6506	271.349	-91.3494
1' 4 5 7 3 2 6	1943.8	2811.5	147.155	212.845	-32.8446
1' 4 5 7 3 6 2	1943.8	2811.5	147.155	212.845	-32.8446
1' 4 5 7 6 2 3	1171	3584.3	88.6506	271.349	-91.3494
1' 4 5 7 6 3 2	1901	2854.3	143.915	216.085	-36.0848
1' 4 6 2 3 5 7	2081	2674.3	157.542	202.458	-22.4579
1' 4 6 2 3 7 5	2081	2674.3	157.542	202.458	-22.4579
1' 4 6 2 5 3 7	1927.5	2827.8	145.921	214.079	-34.0786
1' 4 6 2 5 7 3	1171	3584.3	88.6506	271.349	-91.3494
1' 4 6 2 7 3 5	1324.5	3430.8	100.271	259.729	-79.7287
1' 4 6 2 7 5 3	1171	3584.3	88.6506	271.349	-91.3494
1' 4 6 3 2 5 7	2811	1944.3	212.807	147.193	32.8068
1' 4 6 3 2 7 5	2811	1944.3	212.807	147.193	32.8068
1' 4 6 3 5 2 7	2811	1944.3	212.807	147.193	32.8068
1' 4 6 3 5 7 2	2811	1944.3	212.807	147.193	32.8068
1' 4 6 3 7 2 5	2811	1944.3	212.807	147.193	32.8068
1' 4 6 3 7 5 2	2811	1944.3	212.807	147.193	32.8068
1' 4 6 5 2 3 7	1927.5	2827.8	145.921	214.079	-34.0786
1' 4 6 5 2 7 3	1171	3584.3	88.6506	271.349	-91.3494
1' 4 6 5 3 2 7	2657.5	2097.8	201.186	158.814	21.186
1' 4 6 5 3 7 2	2657.5	2097.8	201.186	158.814	21.186
1' 4 6 5 7 2 3	1171	3584.3	88.6506	271.349	-91.3494
1' 4 6 5 7 3 2	1901	2854.3	143.915	216.085	-36.0848
1' 4 6 7 2 3 5	1324.5	3430.8	100.271	259.729	-79.7287
1' 4 6 7 2 5 3	1171	3584.3	88.6506	271.349	-91.3494
1' 4 6 7 3 2 5	2054.5	2700.8	155.536	204.464	-24.4641
1' 4 6 7 3 5 2	2054.5	2700.8	155.536	204.464	-24.4641
1' 4 6 7 5 2 3	1171	3584.3	88.6506	271.349	-91.3494
1' 4 6 7 5 3 2	1901	2854.3	143.915	216.085	-36.0848
1' 4 7 2 3 5 6	1367.3	3388	103.511	256.489	-76.4885
1' 4 7 2 3 6 5	1367.3	3388	103.511	256.489	-76.4885
1' 4 7 2 5 3 6	1213.8	3541.5	91.8907	268.109	-88.1093
1' 4 7 2 5 6 3	1171	3584.3	88.6506	271.349	-91.3494
1' 4 7 2 6 3 5	1324.5	3430.8	100.271	259.729	-79.7287
1' 4 7 2 6 5 3	1171	3584.3	88.6506	271.349	-91.3494
1' 4 7 3 2 5 6	2097.3	2658	158.776	201.224	-21.2239
1' 4 7 3 2 6 5	2097.3	2658	158.776	201.224	-21.2239
1' 4 7 3 5 2 6	2097.3	2658	158.776	201.224	-21.2239
1' 4 7 3 5 6 2	2097.3	2658	158.776	201.224	-21.2239
1' 4 7 3 6 2 5	2097.3	2658	158.776	201.224	-21.2239
1' 4 7 3 6 5 2	2097.3	2658	158.776	201.224	-21.2239
1' 4 7 5 2 3 6	1213.8	3541.5	91.8907	268.109	-88.1093
1' 4 7 5 2 6 3	1171	3584.3	88.6506	271.349	-91.3494
1' 4 7 5 3 2 6	1943.8	2811.5	147.155	212.845	-32.8446
1' 4 7 5 3 6 2	1943.8	2811.5	147.155	212.845	-32.8446
1' 4 7 5 6 2 3	1171	3584.3	88.6506	271.349	-91.3494
1' 4 7 5 6 3 2	1901	2854.3	143.915	216.085	-36.0848
1' 4 7 6 2 3 5	1324.5	3430.8	100.271	259.729	-79.7287
1' 4 7 6 2 5 3	1171	3584.3	88.6506	271.349	-91.3494
1' 4 7 6 3 2 5	2054.5	2700.8	155.536	204.464	-24.4641
1' 4 7 6 3 5 2	2054.5	2700.8	155.536	204.464	-24.4641
1' 4 7 6 5 2 3	1171	3584.3	88.6506	271.349	-91.3494
1' 4 7 6 5 3 2	1901	2854.3	143.915	216.085	-36.0848
1' 5 2 3 4 6 7	2071.1	2684.2	156.793	203.207	-23.2074
1' 5 2 3 4 7 6	2071.1	2684.2	156.793	203.207	-23.2074
1' 5 2 3 6 4 7	2071.1	2684.2	156.793	203.207	-23.2074
1' 5 2 3 6 7 4	2071.1	2684.2	156.793	203.207	-23.2074
1' 5 2 3 7 4 6	2071.1	2684.2	156.793	203.207	-23.2074
1' 5 2 3 7 6 4	2071.1	2684.2	156.793	203.207	-23.2074
1' 5 2 4 3 6 7	1970.3	2785	149.162	210.838	-30.8384
1' 5 2 4 3 7 6	1970.3	2785	149.162	210.838	-30.8384
1' 5 2 4 6 3 7	1927.5	2827.8	145.921	214.079	-34.0786
1' 5 2 4 6 7 3	1171	3584.3	88.6506	271.349	-91.3494
1' 5 2 4 7 3 6	1213.8	3541.5	91.8907	268.109	-88.1093
1' 5 2 4 7 6 3	1171	3584.3	88.6506	271.349	-91.3494
1' 5 2 6 3 4 7	2028.3	2727	153.552	206.448	-26.4475
1' 5 2 6 3 7 4	2028.3	2727	153.552	206.448	-26.4475
1' 5 2 6 4 3 7	1927.5	2827.8	145.921	214.079	-34.0786
1' 5 2 6 4 7 3	1171	3584.3	88.6506	271.349	-91.3494
1' 5 2 6 7 3 4	1271.8	3483.5	96.2816	263.718	-83.7184
1' 5 2 6 7 4 3	1171	3584.3	88.6506	271.349	-91.3494
1' 5 2 7 3 4 6	1314.6	3440.7	99.5218	260.478	-80.4782
1' 5 2 7 3 6 4	1314.6	3440.7	99.5218	260.478	-80.4782
1' 5 2 7 4 3 6	1213.8	3541.5	91.8907	268.109	-88.1093
1' 5 2 7 4 6 3	1171	3584.3	88.6506	271.349	-91.3494
1' 5 2 7 6 3 4	1271.8	3483.5	96.2816	263.718	-83.7184
1' 5 2 7 6 4 3	1171	3584.3	88.6506	271.349	-91.3494
1' 5 3 2 4 6 7	2801.1	1954.2	212.057	147.943	32.0573
1' 5 3 2 4 7 6	2801.1	1954.2	212.057	147.943	32.0573
1' 5 3 2 6 4 7	2801.1	1954.2	212.057	147.943	32.0573
1' 5 3 2 6 7 4	2801.1	1954.2	212.057	147.943	32.0573
1' 5 3 2 7 4 6	2801.1	1954.2	212.057	147.943	32.0573
1' 5 3 2 7 6 4	2801.1	1954.2	212.057	147.943	32.0573
1' 5 3 4 2 6 7	2801.1	1954.2	212.057	147.943	32.0573
1' 5 3 4 2 7 6	2801.1	1954.2	212.057	147.943	32.0573
1' 5 3 4 6 2 7	2801.1	1954.2	212.057	147.943	32.0573
1' 5 3 4 6 7 2	2801.1	1954.2	212.057	147.943	32.0573
1' 5 3 4 7 2 6	2801.1	1954.2	212.057	147.943	32.0573
1' 5 3 4 7 6 2	2801.1	1954.2	212.057	147.943	32.0573
1' 5 3 6 2 4 7	2801.1	1954.2	212.057	147.943	32.0573
1' 5 3 6 2 7 4	2801.1	1954.2	212.057	147.943	32.0573
1' 5 3 6 4 2 7	2801.1	1954.2	212.057	147.943	32.0573
1' 5 3 6 4 7 2	2801.1	1954.2	212.057	147.943	32.0573
1' 5 3 6 7 2 4	2801.1	1954.2	212.057	147.943	32.0573
1' 5 3 6 7 4 2	2801.1	1954.2	212.057	147.943	32.0573
1' 5 3 7 2 4 6	2801.1	1954.2	212.057	147.943	32.0573
1' 5 3 7 2 6 4	2801.1	1954.2	212.057	147.943	32.0573
1' 5 3 7 4 2 6	2801.1	1954.2	212.057	147.943	32.0573
1' 5 3 7 4 6 2	2801.1	1954.2	212.057	147.943	32.0573
1' 5 3 7 6 2 4	2801.1	1954.2	212.057	147.943	32.0573
1' 5 3 7 6 4 2	2801.1	1954.2	212.057	147.943	32.0573
1' 5 4 2 3 6 7	1970.3	2785	149.162	210.838	-30.8384
1' 5 4 2 3 7 6	1970.3	2785	149.162	210.838	-30.8384
1' 5 4 2 6 3 7	1927.5	2827.8	145.921	214.079	-34.0786
1' 5 4 2 6 7 3	1171	3584.3	88.6506	271.349	-91.3494
1' 5 4 2 7 3 6	1213.8	3541.5	91.8907	268.109	-88.1093
1' 5 4 2 7 6 3	1171	3584.3	88.6506	271.349	-91.3494
1' 5 4 3 2 6 7	2700.3	2055	204.426	155.574	24.4262
1' 5 4 3 2 7 6	2700.3	2055	204.426	155.574	24.4262
1' 5 4 3 6 2 7	2700.3	2055	204.426	155.574	24.4262
1' 5 4 3 6 7 2	2700.3	2055	204.426	155.574	24.4262
1' 5 4 3 7 2 6	2700.3	2055	204.426	155.574	24.4262
1' 5 4 3 7 6 2	2700.3	2055	204.426	155.574	24.4262
1' 5 4 6 2 3 7	1927.5	2827.8	145.921	214.079	-34.0786
1' 5 4 6 2 7 3	1171	3584.3	88.6506	271.349	-91.3494
1' 5 4 6 3 2 7	2657.5	2097.8	201.186	158.814	21.186
1' 5 4 6 3 7 2	2657.5	2097.8	201.186	158.814	21.186
1' 5 4 6 7 2 3	1171	3584.3	88.6506	271.349	-91.3494
1' 5 4 6 7 3 2	1901	2854.3	143.915	216.085	-36.0848
1' 5 4 7 2 3 6	1213.8	3541.5	91.8907	268.109	-88.1093
1' 5 4 7 2 6 3	1171	3584.3	88.6506	271.349	-91.3494
1' 5 4 7 3 2 6	1943.8	2811.5	147.155	212.845	-32.8446
1' 5 4 7 3 6 2	1943.8	2811.5	147.155	212.845	-32.8446
1' 5 4 7 6 2 3	1171	3584.3	88.6506	271.349	-91.3494
1' 5 4 7 6 3 2	1901	2854.3	143.915	216.085	-36.0848
1' 5 6 2 3 4 7	2028.3	2727	153.552	206.448	-26.4475
1' 5 6 2 3 7 4	2028.3	2727	153.552	206.448	-26.4475
1' 5 6 2 4 3 7	1927.5	2827.8	145.921	214.079	-34.0786
1' 5 6 2 4 7 3	1171	3584.3	88.6506	271.349	-91.3494
1' 5 6 2 7 3 4	1271.8	3483.5	96.2816	263.718	-83.7184
1' 5 6 2 7 4 3	1171	3584.3	88.6506	271.349	-91.3494
1' 5 6 3 2 4 7	2758.3	1997	208.817	151.183	28.8171
1' 5 6 3 2 7 4	2758.3	1997	208.817	151.183	28.8171
1' 5 6 3 4 2 7	2758.3	1997	208.817	151.183	28.8171
1' 5 6 3 4 7 2	2758.3	1997	208.817	151.183	28.8171
1' 5 6 3 7 2 4	2758.3	1997	208.817	151.183	28.8171
1' 5 6 3 7 4 2	2758.3	1997	208.817	151.183	28.8171
1' 5 6 4 2 3 7	1927.5	2827.8	145.921	214.079	-34.0786
1' 5 6 4 2 7 3	1171	3584.3	88.6506	271.349	-91.3494
1' 5 6 4 3 2 7	2657.5	2097.8	201.186	158.814	21.186
1' 5 6 4 3 7 2	2657.5	2097.8	201.186	158.814	21.186
1' 5 6 4 7 2 3	1171	3584.3	88.6506	271.349	-91.3494
1' 5 6 4 7 3 2	1901	2854.3	143.915	216.085	-36.0848
1' 5 6 7 2 3 4	1271.8	3483.5	96.2816	263.718	-83.7184
1' 5 6 7 2 4 3	1171	3584.3	88.6506	271.349	-91.3494
1' 5 6 7 3 2 4	2001.8	2753.5	151.546	208.454	-28.4537
1' 5 6 7 3 4 2	2001.8	2753.5	151.546	208.454	-28.4537
1' 5 6 7 4 2 3	1171	3584.3	88.6506	271.349	-91.3494
1' 5 6 7 4 3 2	1901	2854.3	143.915	216.085	-36.0848
1' 5 7 2 3 4 6	1314.6	3440.7	99.5218	260.478	-80.4782
1' 5 7 2 3 6 4	1314.6	3440.7	99.5218	260.478	-80.4782
1' 5 7 2 4 3 6	1213.8	3541.5	91.8907	268.109	-88.1093
1' 5 7 2 4 6 3	1171	3584.3	88.6506	271.349	-91.3494
1' 5 7 2 6 3 4	1271.8	3483.5	96.2816	263.718	-83.7184
1' 5 7 2 6 4 3	1171	3584.3	88.6506	271.349	-91.3494
1' 5 7 3 2 4 6	2044.6	2710.7	154.786	205.214	-25.2136
1' 5 7 3 2 6 4	2044.6	2710.7	154.786	205.214	-25.2136
1' 5 7 3 4 2 6	2044.6	2710.7	154.786	205.214	-25.2136
1' 5 7 3 4 6 2	2044.6	2710.7	154.786	205.214	-25.2136
1' 5 7 3 6 2 4	2044.6	2710.7	154.786	205.214	-25.2136
1' 5 7 3 6 4 2	2044.6	2710.7	154.786	205.214	-25.2136
1' 5 7 4 2 3 6	1213.8	3541.5	91.8907	268.109	-88.1093
1' 5 7 4 2 6 3	1171	3584.3	88.6506	271.349	-91.3494
1' 5 7 4 3 2 6	1943.8	2811.5	147.155	212.845	-32.8446
1' 5 7 4 3 6 2	1943.8	2811.5	147.155	212.845	-32.8446
1' 5 7 4 6 2 3	1171	3584.3	88.6506	271.349	-91.3494
1' 5 7 4 6 3 2	1901	2854.3	143.915	216.085	-36.0848
1' 5 7 6 2 3 4	1271.8	3483.5	96.2816	263.718	-83.7184
1' 5 7 6 2 4 3	1171	3584.3	88.6506	271.349	-91.3494
1' 5 7 6 3 2 4	2001.8	2753.5	151.546	208.454	-28.4537
1' 5 7 6 3 4 2	2001.8	2753.5	151.546	208.454	-28.4537
1' 5 7 6 4 2 3	1171	3584.3	88.6506	271.349	-91.3494
1' 5 7 6 4 3 2	1901	2854.3	143.915	216.085	-36.0848
1' 6 2 3 4 5 7	2181.8	2573.5	165.173	194.827	-14.8268
1' 6 2 3 4 7 5	2181.8	2573.5	165.173	194.827	-14.8268
1' 6 2 3 5 4 7	2181.8	2573.5	165.173	194.827	-14.8268
1' 6 2 3 5 7 4	2181.8	2573.5	165.173	194.827	-14.8268
1' 6 2 3 7 4 5	2181.8	2573.5	165.173	194.827	-14.8268
1' 6 2 3 7 5 4	2181.8	2573.5	165.173	194.827	-14.8268
1' 6 2 4 3 5 7	2081	2674.3	157.542	202.458	-22.4579
1' 6 2 4 3 7 5	2081	2674.3	157.542	202.458	-22.4579
1' 6 2 4 5 3 7	1927.5	2827.8	145.921	214.079	-34.0786
1' 6 2 4 5 7 3	1171	3584.3	88.6506	271.349	-91.3494
1' 6 2 4 7 3 5	1324.5	3430.8	100.271	259.729	-79.7287
1' 6 2 4 7 5 3	1171	3584.3	88.6506	271.349	-91.3494
1' 6 2 5 3 4 7	2028.3	2727	153.552	206.448	-26.4475
1' 6 2 5 3 7 4	2028.3	2727	153.552	206.448	-26.4475
1' 6 2 5 4 3 7	1927.5	2827.8	145.921	214.079	-34.0786
1' 6 2 5 4 7 3	1171	3584.3	88.6506	271.349	-91.3494
1' 6 2 5 7 3 4	1271.8	3483.5	96.2816	263.718	-83.7184
1' 6 2 5 7 4 3	1171	3584.3	88.6506	271.349	-91.3494
1' 6 2 7 3 4 5	1425.3	3330	107.902	252.098	-72.0977
1' 6 2 7 3 5 4	1425.3	3330	107.902	252.098	-72.0977
1' 6 2 7 4 3 5	1324.5	3430.8	100.271	259.729	-79.7287
1' 6 2 7 4 5 3	1171	3584.3	88.6506	271.349	-91.3494
1' 6 2 7 5 3 4	1271.8	3483.5	96.2816	263.718	-83.7184
1' 6 2 7 5 4 3	1171	3584.3	88.6506	271.349	-91.3494
1' 6 3 2 4 5 7	2911.8	1843.5	220.438	139.562	40.4378
1' 6 3 2 4 7 5	2911.8	1843.5	220.438	139.562	40.4378
1' 6 3 2 5 4 7	2911.8	1843.5	220.438	139.562	40.4378
1' 6 3 2 5 7 4	2911.8	1843.5	220.438	139.562	40.4378
1' 6 3 2 7 4 5	2911.8	1843.5	220.438	139.562	40.4378
1' 6 3 2 7 5 4	2911.8	1843.5	220.438	139.562	40.4378
1' 6 3 4 2 5 7	2911.8	1843.5	220.438	139.562	40.4378
1' 6 3 4 2 7 5	2911.8	1843.5	220.438	139.562	40.4378
1' 6 3 4 5 2 7	2911.8	1843.5	220.438	139.562	40.4378
1' 6 3 4 5 7 2	2911.8	1843.5	220.438	139.562	40.4378
1' 6 3 4 7 2 5	2911.8	1843.5	220.438	139.562	40.4378
1' 6 3 4 7 5 2	2911.8	1843.5	220.438	139.562	40.4378
1' 6 3 5 2 4 7	2911.8	1843.5	220.438	139.562	40.4378
1' 6 3 5 2 7 4	2911.8	1843.5	220.438	139.562	40.4378
1' 6 3 5 4 2 7	2911.8	1843.5	220.438	139.562	40.4378
1' 6 3 5 4 7 2	2911.8	1843.5	220.438	139.562	40.4378
1' 6 3 5 7 2 4	2911.8	1843.5	220.438	139.562	40.4378
1' 6 3 5 7 4 2	2911.8	1843.5	220.438	139.562	40.4378
1' 6 3 7 2 4 5	2911.8	1843.5	220.438	139.562	40.4378
1' 6 3 7 2 5 4	2911.8	1843.5	220.438	139.562	40.4378
1' 6 3 7 4 2 5	2911.8	1843.5	220.438	139.562	40.4378
1' 6 3 7 4 5 2	2911.8	1843.5	220.438	139.562	40.4378
1' 6 3 7 5 2 4	2911.8	1843.5	220.438	139.562	40.4378
1' 6 3 7 5 4 2	2911.8	1843.5	220.438	139.562	40.4378
1' 6 4 2 3 5 7	2081	2674.3	157.542	202.458	-22.4579
1' 6 4 2 3 7 5	2081	2674.3	157.542	202.458	-22.4579
1' 6 4 2 5 3 7	1927.5	2827.8	145.921	214.079	-34.0786
1' 6 4 2 5 7 3	1171	3584.3	88.6506	271.349	-91.3494
1' 6 4 2 7 3 5	1324.5	3430.8	100.271	259.729	-79.7287
1' 6 4 2 7 5 3	1171	3584.3	88.6506	271.349	-91.3494
1' 6 4 3 2 5 7	2811	1944.3	212.807	147.193	32.8068
1' 6 4 3 2 7 5	2811	1944.3	212.807	147.193	32.8068
1' 6 4 3 5 2 7	2811	1944.3	212.807	147.193	32.8068
1' 6 4 3 5 7 2	2811	1944.3	212.807	147.193	32.8068
1' 6 4 3 7 2 5	2811	1944.3	212.807	147.193	32.8068
1' 6 4 3 7 5 2	2811	1944.3	212.807	147.193	32.8068
1' 6 4 5 2 3 7	1927.5	2827.8	145.921	214.079	-34.0786
1' 6 4 5 2 7 3	1171	3584.3	88.6506	271.349	-91.3494
1' 6 4 5 3 2 7	2657.5	2097.8	201.186	158.814	21.186
1' 6 4 5 3 7 2	2657.5	2097.8	201.186	158.814	21.186
1' 6 4 5 7 2 3	1171	3584.3	88.6506	271.349	-91.3494
1' 6 4 5 7 3 2	1901	2854.3	143.915	216.085	-36.0848
1' 6 4 7 2 3 5	1324.5	3430.8	100.271	259.729	-79.7287
1' 6 4 7 2 5 3	1171	3584.3	88.6506	271.349	-91.3494
1' 6 4 7 3 2 5	2054.5	2700.8	155.536	204.464	-24.4641
1' 6 4 7 3 5 2	2054.5	2700.8	155.536	204.464	-24.4641
1' 6 4 7 5 2 3	1171	3584.3	88.6506	271.349	-91.3494
1' 6 4 7 5 3 2	1901	2854.3	143.915	216.085	-36.0848
1' 6 5 2 3 4 7	2028.3	2727	153.552	206.448	-26.4475
1' 6 5 2 3 7 4	2028.3	2727	153.552	206.448	-26.4475
1' 6 5 2 4 3 7	1927.5	2827.8	145.921	214.079	-34.0786
1' 6 5 2 4 7 3	1171	3584.3	88.6506	271.349	-91.3494
1' 6 5 2 7 3 4	1271.8	3483.5	96.2816	263.718	-83.7184
1' 6 5 2 7 4 3	1171	3584.3	88.6506	271.349	-91.3494
1' 6 5 3 2 4 7	2758.3	1997	208.817	151.183	28.8171
1' 6 5 3 2 7 4	2758.3	1997	208.817	151.183	28.8171
1' 6 5 3 4 2 7	2758.3	1997	208.817	151.183	28.8171
1' 6 5 3 4 7 2	2758.3	1997	208.817	151.183	28.8171
1' 6 5 3 7 2 4	2758.3	1997	208.817	151.183	28.8171
1' 6 5 3 7 4 2	2758.3	1997	208.817	151.183	28.8171
1' 6 5 4 2 3 7	1927.5	2827.8	145.921	214.079	-34.0786
1' 6 5 4 2 7 3	1171	3584.3	88.6506	271.349	-91.3494
1' 6 5 4 3 2 7	2657.5	2097.8	201.186	158.814	21.186
1' 6 5 4 3 7 2	2657.5	2097.8	201.186	158.814	21.186
1' 6 5 4 7 2 3	1171	3584.3	88.6506	271.349	-91.3494
1' 6 5 4 7 3 2	1901	2854.3	143.915	216.085	-36.0848
1' 6 5 7 2 3 4	1271.8	3483.5	96.2816	263.718	-83.7184
1' 6 5 7 2 4 3	1171	3584.3	88.6506	271.349	-91.3494
1' 6 5 7 3 2 4	2001.8	2753.5	151.546	208.454	-28.4537
1' 6 5 7 3 4 2	2001.8	2753.5	151.546	208.454	-28.4537
1' 6 5 7 4 2 3	1171	3584.3	88.6506	271.349	-91.3494
1' 6 5 7 4 3 2	1901	2854.3	143.915	216.085	-36.0848
1' 6 7 2 3 4 5	1425.3	3330	107.902	252.098	-72.0977
1' 6 7 2 3 5 4	1425.3	3330	107.902	252.098	-72.0977
1' 6 7 2 4 3 5	1324.5	3430.8	100.271	259.729	-79.7287
1' 6 7 2 4 5 3	1171	3584.3	88.6506	271.349	-91.3494
1' 6 7 2 5 3 4	1271.8	3483.5	96.2816	263.718	-83.7184
1' 6 7 2 5 4 3	1171	3584.3	88.6506	271.349	-91.3494
1' 6 7 3 2 4 5	2155.3	2600	163.167	196.833	-16.833
1' 6 7 3 2 5 4	2155.3	2600	163.167	196.833	-16.833
1' 6 7 3 4 2 5	2155.3	2600	163.167	196.833	-16.833
1' 6 7 3 4 5 2	2155.3	2600	163.167	196.833	-16.833
1' 6 7 3 5 2 4	2155.3	2600	163.167	196.833	-16.833
1' 6 7 3 5 4 2	2155.3	2600	163.167	196.833	-16.833
1' 6 7 4 2 3 5	1324.5	3430.8	100.271	259.729	-79.7287
1' 6 7 4 2 5 3	1171	3584.3	88.6506	271.349	-91.3494
1' 6 7 4 3 2 5	2054.5	2700.8	155.536	204.464	-24.4641
1' 6 7 4 3 5 2	2054.5	2700.8	155.536	204.464	-24.4641
1' 6 7 4 5 2 3	1171	3584.3	88.6506	271.349	-91.3494
1' 6 7 4 5 3 2	1901	2854.3	143.915	216.085	-36.0848
1' 6 7 5 2 3 4	1271.8	3483.5	96.2816	263.718	-83.7184
1' 6 7 5 2 4 3	1171	3584.3	88.6506	271.349	-91.3494
1' 6 7 5 3 2 4	2001.8	2753.5	151.546	208.454	-28.4537
1' 6 7 5 3 4 2	2001.8	2753.5	151.546	208.454	-28.4537
1' 6 7 5 4 2 3	1171	3584.3	88.6506	271.349	-91.3494
1' 6 7 5 4 3 2	1901	2854.3	143.915	216.085	-36.0848
1' 7 2 3 4 5 6	1468.1	3287.2	111.143	248.857	-68.8575
1' 7 2 3 4 6 5	1468.1	3287.2	111.143	248.857	-68.8575
1' 7 2 3 5 4 6	1468.1	3287.2	111.143	248.857	-68.8575
1' 7 2 3 5 6 4	1468.1	3287.2	111.143	248.857	-68.8575
1' 7 2 3 6 4 5	1468.1	3287.2	111.143	248.857	-68.8575
1' 7 2 3 6 5 4	1468.1	3287.2	111.143	248.857	-68.8575
1' 7 2 4 3 5 6	1367.3	3388	103.511	256.489	-76.4885
1' 7 2 4 3 6 5	1367.3	3388	103.511	256.489	-76.4885
1' 7 2 4 5 3 6	1213.8	3541.5	91.8907	268.109	-88.1093
1' 7 2 4 5 6 3	1171	3584.3	88.6506	271.349	-91.3494
1' 7 2 4 6 3 5	1324.5	3430.8	100.271	259.729	-79.7287
1' 7 2 4 6 5 3	1171	3584.3	88.6506	271.349	-91.3494
1' 7 2 5 3 4 6	1314.6	3440.7	99.5218	260.478	-80.4782
1' 7 2 5 3 6 4	1314.6	3440.7	99.5218	260.478	-80.4782
1' 7 2 5 4 3 6	1213.8	3541.5	91.8907	268.109	-88.1093
1' 7 2 5 4 6 3	1171	3584.3	88.6506	271.349	-91.3494
1' 7 2 5 6 3 4	1271.8	3483.5	96.2816	263.718	-83.7184
1' 7 2 5 6 4 3	1171	3584.3	88.6506	271.349	-91.3494
1' 7 2 6 3 4 5	1425.3	3330	107.902	252.098	-72.0977
1' 7 2 6 3 5 4	1425.3	3330	107.902	252.098	-72.0977
1' 7 2 6 4 3 5	1324.5	3430.8	100.271	259.729	-79.7287
1' 7 2 6 4 5 3	1171	3584.3	88.6506	271.349	-91.3494
1' 7 2 6 5 3 4	1271.8	3483.5	96.2816	263.718	-83.7184
1' 7 2 6 5 4 3	1171	3584.3	88.6506	271.349	-91.3494
1' 7 3 2 4 5 6	2198.1	2557.2	166.407	193.593	-13.5928
1' 7 3 2 4 6 5	2198.1	2557.2	166.407	193.593	-13.5928
1' 7 3 2 5 4 6	2198.1	2557.2	166.407	193.593	-13.5928
1' 7 3 2 5 6 4	2198.1	2557.2	166.407	193.593	-13.5928
1' 7 3 2 6 4 5	2198.1	2557.2	166.407	193.593	-13.5928
1' 7 3 2 6 5 4	2198.1	2557.2	166.407	193.593	-13.5928
1' 7 3 4 2 5 6	2198.1	2557.2	166.407	193.593	-13.5928
1' 7 3 4 2 6 5	2198.1	2557.2	166.407	193.593	-13.5928
1' 7 3 4 5 2 6	2198.1	2557.2	166.407	193.593	-13.5928
1' 7 3 4 5 6 2	2198.1	2557.2	166.407	193.593	-13.5928
1' 7 3 4 6 2 5	2198.1	2557.2	166.407	193.593	-13.5928
1' 7 3 4 6 5 2	2198.1	2557.2	166.407	193.593	-13.5928
1' 7 3 5 2 4 6	2198.1	2557.2	166.407	193.593	-13.5928
1' 7 3 5 2 6 4	2198.1	2557.2	166.407	193.593	-13.5928
1' 7 3 5 4 2 6	2198.1	2557.2	166.407	193.593	-13.5928
1' 7 3 5 4 6 2	2198.1	2557.2	166.407	193.593	-13.5928
1' 7 3 5 6 2 4	2198.1	2557.2	166.407	193.593	-13.5928
1' 7 3 5 6 4 2	2198.1	2557.2	166.407	193.593	-13.5928
1' 7 3 6 2 4 5	2198.1	2557.2	166.407	193.593	-13.5928
1' 7 3 6 2 5 4	2198.1	2557.2	166.407	193.593	-13.5928
1' 7 3 6 4 2 5	2198.1	2557.2	166.407	193.593	-13.5928
1' 7 3 6 4 5 2	2198.1	2557.2	166.407	193.593	-13.5928
1' 7 3 6 5 2 4	2198.1	2557.2	166.407	193.593	-13.5928
1' 7 3 6 5 4 2	2198.1	2557.2	166.407	193.593	-13.5928
1' 7 4 2 3 5 6	1367.3	3388	103.511	256.489	-76.4885
1' 7 4 2 3 6 5	1367.3	3388	103.511	256.489	-76.4885
1' 7 4 2 5 3 6	1213.8	3541.5	91.8907	268.109	-88.1093
1' 7 4 2 5 6 3	1171	3584.3	88.6506	271.349	-91.3494
1' 7 4 2 6 3 5	1324.5	3430.8	100.271	259.729	-79.7287
1' 7 4 2 6 5 3	1171	3584.3	88.6506	271.349	-91.3494
1' 7 4 3 2 5 6	2097.3	2658	158.776	201.224	-21.2239
1' 7 4 3 2 6 5	2097.3	2658	158.776	201.224	-21.2239
1' 7 4 3 5 2 6	2097.3	2658	158.776	201.224	-21.2239
1' 7 4 3 5 6 2	2097.3	2658	158.776	201.224	-21.2239
1' 7 4 3 6 2 5	2097.3	2658	158.776	201.224	-21.2239
1' 7 4 3 6 5 2	2097.3	2658	158.776	201.224	-21.2239
1' 7 4 5 2 3 6	1213.8	3541.5	91.8907	268.109	-88.1093
1' 7 4 5 2 6 3	1171	3584.3	88.6506	271.349	-91.3494
1' 7 4 5 3 2 6	1943.8	2811.5	147.155	212.845	-32.8446
1' 7 4 5 3 6 2	1943.8	2811.5	147.155	212.845	-32.8446
1' 7 4 5 6 2 3	1171	3584.3	88.6506	271.349	-91.3494
1' 7 4 5 6 3 2	1901	2854.3	143.915	216.085	-36.0848
1' 7 4 6 2 3 5	1324.5	3430.8	100.271	259.729	-79.7287
1' 7 4 6 2 5 3	1171	3584.3	88.6506	271.349	-91.3494
1' 7 4 6 3 2 5	2054.5	2700.8	155.536	204.464	-24.4641
1' 7 4 6 3 5 2	2054.5	2700.8	155.536	204.464	-24.4641
1' 7 4 6 5 2 3	1171	3584.3	88.6506	271.349	-91.3494
1' 7 4 6 5 3 2	1901	2854.3	143.915	216.085	-36.0848
1' 7 5 2 3 4 6	1314.6	3440.7	99.5218	260.478	-80.4782
1' 7 5 2 3 6 4	1314.6	3440.7	99.5218	260.478	-80.4782
1' 7 5 2 4 3 6	1213.8	3541.5	91.8907	268.109	-88.1093
1' 7 5 2 4 6 3	1171	3584.3	88.6506	271.349	-91.3494
1' 7 5 2 6 3 4	1271.8	3483.5	96.2816	263.718	-83.7184
1' 7 5 2 6 4 3	1171	3584.3	88.6506	271.349	-91.3494
1' 7 5 3 2 4 6	2044.6	2710.7	154.786	205.214	-25.2136
1' 7 5 3 2 6 4	2044.6	2710.7	154.786	205.214	-25.2136
1' 7 5 3 4 2 6	2044.6	2710.7	154.786	205.214	-25.2136
1' 7 5 3 4 6 2	2044.6	2710.7	154.786	205.214	-25.2136
1' 7 5 3 6 2 4	2044.6	2710.7	154.786	205.214	-25.2136
1' 7 5 3 6 4 2	2044.6	2710.7	154.786	205.214	-25.2136
1' 7 5 4 2 3 6	1213.8	3541.5	91.8907	268.109	-88.1093
1' 7 5 4 2 6 3	1171	3584.3	88.6506	271.349	-91.3494
1' 7 5 4 3 2 6	1943.8	2811.5	147.155	212.845	-32.8446
1' 7 5 4 3 6 2	1943.8	2811.5	147.155	212.845	-32.8446
1' 7 5 4 6 2 3	1171	3584.3	88.6506	271.349	-91.3494
1' 7 5 4 6 3 2	1901	2854.3	143.915	216.085	-36.0848
1' 7 5 6 2 3 4	1271.8	3483.5	96.2816	263.718	-83.7184
1' 7 5 6 2 4 3	1171	3584.3	88.6506	271.349	-91.3494
1' 7 5 6 3 2 4	2001.8	2753.5	151.546	208.454	-28.4537
1' 7 5 6 3 4 2	2001.8	2753.5	151.546	208.454	-28.4537
1' 7 5 6 4 2 3	1171	3584.3	88.6506	271.349	-91.3494
1' 7 5 6 4 3 2	1901	2854.3	143.915	216.085	-36.0848
1' 7 6 2 3 4 5	1425.3	3330	107.902	252.098	-72.0977
1' 7 6 2 3 5 4	1425.3	3330	107.902	252.098	-72.0977
1' 7 6 2 4 3 5	1324.5	3430.8	100.271	259.729	-79.7287
1' 7 6 2 4 5 3	1171	3584.3	88.6506	271.349	-91.3494
1' 7 6 2 5 3 4	1271.8	3483.5	96.2816	263.718	-83.7184
1' 7 6 2 5 4 3	1171	3584.3	88.6506	271.349	-91.3494
1' 7 6 3 2 4 5	2155.3	2600	163.167	196.833	-16.833
1' 7 6 3 2 5 4	2155.3	2600	163.167	196.833	-16.833
1' 7 6 3 4 2 5	2155.3	2600	163.167	196.833	-16.833
1' 7 6 3 4 5 2	2155.3	2600	163.167	196.833	-16.833
1' 7 6 3 5 2 4	2155.3	2600	163.167	196.833	-16.833
1' 7 6 3 5 4 2	2155.3	2600	163.167	196.833	-16.833
1' 7 6 4 2 3 5	1324.5	3430.8	100.271	259.729	-79.7287
1' 7 6 4 2 5 3	1171	3584.3	88.6506	271.349	-91.3494
1' 7 6 4 3 2 5	2054.5	2700.8	155.536	204.464	-24.4641
1' 7 6 4 3 5 2	2054.5	2700.8	155.536	204.464	-24.4641
1' 7 6 4 5 2 3	1171	3584.3	88.6506	271.349	-91.3494
1' 7 6 4 5 3 2	1901	2854.3	143.915	216.085	-36.0848
1' 7 6 5 2 3 4	1271.8	3483.5	96.2816	263.718	-83.7184
1' 7 6 5 2 4 3	1171	3584.3	88.6506	271.349	-91.3494
1' 7 6 5 3 2 4	2001.8	2753.5	151.546	208.454	-28.4537
1' 7 6 5 3 4 2	2001.8	2753.5	151.546	208.454	-28.4537
1' 7 6 5 4 2 3	1171	3584.3	88.6506	271.349	-91.3494
1' 7 6 5 4 3 2	1901	2854.3	143.915	216.085	-36.0848
* Replication of Replichore 1 and Replichore 2 is clockwise and counter-clockwise respectively from the origin of replication.
+ Estimated replichore size was converted to degrees around the circular chromosome to estimate balance.
# Estimated imbalance was determined by substracting 180° from the estimated balance of Replichore 1.
